# Supplementary material for: Comparative Analysis of Four Buckwheat Species Based on Morphology and Complete Chloroplast Genome Sequences
Source: Sci Rep. 2017 Jul 26;7:6514. doi: 10.1038/s41598-017-06638-6 (PMC5529468; doi:10.1038/s41598-017-06638-6)
Supplement: Supplementary file 2 — Supplementary Table S1 [file 41598_2017_6638_MOESM2_ESM.xls]

## Sheet: Sheet1
Supplementary Table S1 Agronomic characteristics data of different buckwheat
	F. esculentum	F. tataricum	F. dibotrys	F. luojishanense
Thousand Seed Weight (g)	30.97±0.45	26.53±0.57	32.57±1.20	15.70±0.52
Protein contentent (%)	12.19±0.08	10.34±0.35	13.42±0.35	11.50±0.20
Amino acid content (%)
Threonine	0.41±0.02	0.41±0.003	0.46±0.03	0.43±0.02
Valine	0.56±0.02	0.50±0.02	0.62±0.04	0.54±0.01
Methionine	0.17±0.02	0.19±0.03	0.16±0.01	0.13±0.01
Isoleucine	0.41±0.01	0.38±0.02	0.51±0.02	0.44±0.01
Leucine	0.72±0.03	0.70±0.03	0.81±0.04	0.73±0.02
Phenylalanine	0.52±0.03	0.48±0.01	0.56±0.03	0.53±0.003
Lysine	0.66±0.03	0.63±0.01	0.69±0.05	0.61±0.02
Tryptophan	0.09±0.01	0.11±0.01	0.11±0.003	0.10±0.01
Aspartic acid	1.04±0.04	0.92±0.03	1.17±0.09	1.00±0.01
Serine	0.50±0.02	0.43±0.04	0.61±0.03	0.57±0.02
Glutamic acid	1.98±0.08	1.96±0.04	2.09±0.09	1.81±0.01
Glycine	0.62±0.02	0.48±0.03	0.66±0.05	0.61±0.02
Alanine	0.50±0.02	0.56±0.03	0.54±0.03	0.50±0.02
Cystine	0.27±0.01	0.23±0.02	0.19±0.02	0.16±0.03
Tyrosine	0.31±0.02	0.27±0.01	0.36±0.02	0.32±0.01
Histidine	0.26±0.02	0.24±0.01	0.28±0.03	0.27±0.02
Arginine	1.01±0.05	1.03±0.06	1.26±0.07	1.02±0.03
Proline	0.45±0.04	0.43±0.02	0.39±0.02	0.45±0.05
Total amino acid content	10.49±0.40	9.96 ±0.12	11.47±0.59	10.21±0.27
Flavonoids in seeds (mg/g)	2.9±0.07	12.3±0.19	17.20±0.12	6.33±0.15
Values represent means of each buckwheat species ± SE, respectively.
