# Supplementary material for: Comparative Analysis of Four Buckwheat Species Based on Morphology and Complete Chloroplast Genome Sequences
Source: Sci Rep. 2017 Jul 26;7:6514. doi: 10.1038/s41598-017-06638-6 (PMC5529468; doi:10.1038/s41598-017-06638-6)
Supplement: Supplementary file 3 — Supplementary Table S2 [file 41598_2017_6638_MOESM3_ESM.xls]

## Sheet: Sheet1
Supplementary Table S2 A list of genes found in the plastid genome of Fagopyrum sp.
Category for genes	Group of gene	Name of gene
Photosynthesis related genes	Rubisco	rbcL
	Photosystem Ⅰ	psaA,psaB,psaC,psaI,psaJ
	Assembly/stability of photosystem Ⅰ	*ycf3,ycf4
	Photosystem Ⅱ	psbA,psbB,psbC,psbD,psbE,psbF,psbH,psbI,psbJ,psbK,psbL,psbM,psbN,psbT,psbZ
	ATP synthase	atpA, atpB, atpE, *atpF, atpH, atpI
	cytochrome b/f compelx	petA, *petB, *petD, petG, petL, petN
	cytochrome c synthesis	ccsA
	NADPH dehydrogenase	*ndhA, *ndhB, ndhC, ndhD, ndhE, ndhF ,ndhK ndhG, ndhH, ndhI, ndhJ
Transcription and translation related genes	transcription	rpoA, rpoB, *rpoC1, rpoC2
	ribosomal proteins	rps2, rps3, rps4, rps7, rps8, rps11, *rps12, rps14,rps15, rps16, rps18, rps19,*rpl2, rpl14, *rpl16, rpl20, rpl22, rpl23, rpl32, rpl33,rpl36
	translation initiation factor	infA
RNA genes	ribosomal RNA	rrn5, rrn4.5, rrn16, rrn23
	transfer RNA	*trnA-UGC, trnC-GCA, trnD-GUC, trnE-UUC, trnF-GAA, trnG-UCC, *trnG-GCC, trnH-GUG, trnI-CAU, *trnI-GAU,*trnK-UUU, trnL-CAA, *trnL-UAA, trnL-UAG, trnfM-CAUI,trnM-CAU, trnN-GUU, trnP-UGG, trnQ-UUG,trnR-ACG, trnR-UCU, trnS-GCU, trnS-GGA, trnS-UGA, trnT-GGU,trnT-UGU, trnV-GAC, *trnV-UAC, trnW-CCA, trnY-GUA
Other genes	RNA processing	matK
	carbon metabolism	cemA
	fatty acid synthesis	accD
	proteolysis	*clpP
Genes of unknown function	conserved reading frames	ycf1, ycf2
pseudogenes		ycf15
Intron-containing genes are marked by asterisks (*).
