# Supplementary material for: Comparative Analysis of Four Buckwheat Species Based on Morphology and Complete Chloroplast Genome Sequences
Source: Sci Rep. 2017 Jul 26;7:6514. doi: 10.1038/s41598-017-06638-6 (PMC5529468; doi:10.1038/s41598-017-06638-6)
Supplement: Supplementary file 4 — Supplementary Table S3 [file 41598_2017_6638_MOESM4_ESM.xls]

## Sheet: Sheet1
Supplementary Table S3 The sliding window of DnaSp
Window	Midpoint	Pi	Theta	S
1-875	475	0.03979	0.04227	62
51-925	525	0.04104	0.04364	64
111-975	575	0.03667	0.03886	57
185-1025	625	0.03229	0.03409	50
240-1075	675	0.02875	0.03	44
295-1125	725	0.02167	0.0225	33
363-1175	775	0.0175	0.01841	27
426-1225	825	0.01313	0.01364	20
476-1275	875	0.01188	0.01227	18
526-1325	925	0.0125	0.01295	19
576-1375	975	0.01313	0.01364	20
626-1425	1025	0.01313	0.01364	20
676-1475	1075	0.01313	0.01364	20
726-1525	1125	0.01313	0.01364	20
776-1575	1175	0.01313	0.01364	20
826-1625	1225	0.01438	0.015	22
876-1675	1275	0.01854	0.01909	28
926-1725	1325	0.02292	0.02318	34
976-1776	1375	0.02604	0.02659	39
1026-1826	1425	0.02542	0.02591	38
1076-1878	1475	0.02583	0.02659	39
1126-1928	1525	0.02708	0.02795	41
1176-1982	1575	0.02854	0.02932	43
1226-2075	1625	0.02958	0.03	44
1276-2125	1675	0.03083	0.03136	46
1326-2175	1725	0.03021	0.03068	45
1376-2225	1776	0.03333	0.03409	50
1426-2275	1826	0.03521	0.03614	53
1476-2325	1878	0.03375	0.03477	51
1526-2375	1928	0.03563	0.03682	54
1576-2425	1982	0.03833	0.03955	58
1626-2475	2075	0.03813	0.03886	57
1676-2525	2125	0.03396	0.03477	51
1726-2575	2175	0.03021	0.03136	46
1777-2625	2225	0.02875	0.03	44
1827-2675	2275	0.0325	0.03409	50
1879-2725	2325	0.03458	0.03614	53
1933-2775	2375	0.03521	0.03682	54
1983-2825	2425	0.03792	0.03955	58
2076-2875	2475	0.04	0.04227	62
2126-2925	2525	0.0425	0.045	66
2176-2975	2575	0.04375	0.04636	68
2226-3025	2625	0.04521	0.04705	69
2276-3075	2675	0.04542	0.04705	69
2326-3125	2725	0.04792	0.04977	73
2376-3175	2775	0.04938	0.05114	75
2426-3225	2825	0.04729	0.04909	72
2476-3275	2875	0.04771	0.04977	73
2526-3325	2925	0.05104	0.05318	78
2576-3375	2975	0.05313	0.05523	81
2626-3425	3025	0.05417	0.05591	82
2676-3479	3075	0.05042	0.05182	76
2726-3529	3125	0.05104	0.0525	77
2776-3579	3175	0.05375	0.05455	80
2826-3629	3225	0.05083	0.05182	76
2876-3679	3275	0.05104	0.05182	76
2926-3739	3325	0.04917	0.04977	73
2976-3790	3375	0.05063	0.05114	75
3026-3844	3425	0.05042	0.05114	75
3076-3895	3479	0.05042	0.05114	75
3126-3945	3529	0.05208	0.0525	77
3176-3995	3579	0.05063	0.05114	75
3226-4045	3629	0.05125	0.05182	76
3276-4095	3679	0.05042	0.05114	75
3326-4145	3739	0.04833	0.04909	72
3376-4208	3790	0.04979	0.05045	74
3426-4275	3844	0.04896	0.04977	73
3480-4325	3895	0.05083	0.05182	76
3530-4375	3945	0.0475	0.04841	71
3580-4439	3995	0.04542	0.04705	69
3630-4547	4045	0.04854	0.05045	74
3680-4613	4095	0.04833	0.05045	74
3740-4686	4145	0.05083	0.0525	77
3791-4737	4208	0.04938	0.05114	75
3845-4788	4275	0.04708	0.04909	72
3896-4843	4325	0.04646	0.04841	71
3946-4893	4375	0.04833	0.05045	74
3996-4947	4439	0.04833	0.05045	74
4046-4997	4547	0.05146	0.05386	79
4096-5052	4613	0.05333	0.05591	82
4146-5102	4686	0.05521	0.05795	85
4209-5153	4737	0.05354	0.05659	83
4276-5211	4788	0.05458	0.05795	85
4326-5263	4843	0.05667	0.06	88
4376-5313	4893	0.05667	0.06	88
4440-5363	4947	0.05667	0.06	88
4548-5413	4997	0.05229	0.05523	81
4614-5463	5052	0.04979	0.0525	77
4687-5513	5102	0.04542	0.04841	71
4738-5589	5153	0.04938	0.0525	77
4794-5645	5211	0.05042	0.05386	79
4844-5695	5263	0.04896	0.0525	77
4894-5745	5313	0.04479	0.04841	71
4948-5795	5363	0.04375	0.04705	69
4998-5846	5413	0.04146	0.04432	65
5053-5896	5463	0.03958	0.04227	62
5103-5946	5513	0.03854	0.04091	60
5154-5996	5589	0.03604	0.03818	56
5212-6046	5645	0.03854	0.04091	60
5264-6103	5695	0.03646	0.03886	57
5314-6153	5745	0.03833	0.04091	60
5364-6203	5795	0.03708	0.03955	58
5414-6254	5846	0.03771	0.04023	59
5464-6320	5896	0.04042	0.04295	63
5514-6370	5946	0.04104	0.04364	64
5590-6420	5996	0.03646	0.03886	57
5646-6500	6046	0.03729	0.03955	58
5696-6552	6103	0.04	0.04227	62
5746-6605	6153	0.04	0.04227	62
5796-6659	6203	0.04125	0.04364	64
5847-6709	6254	0.03854	0.04091	60
5897-6759	6320	0.03979	0.04227	62
5947-6809	6370	0.03854	0.04091	60
5997-6859	6420	0.04104	0.04364	64
6047-6909	6500	0.03604	0.03818	56
6104-6959	6552	0.03479	0.03682	54
6154-7009	6605	0.03792	0.04023	59
6205-7059	6659	0.04042	0.04295	63
6255-7109	6709	0.03979	0.04227	62
6321-7159	6759	0.03771	0.04023	59
6371-7209	6809	0.03833	0.04091	60
6421-7259	6859	0.03646	0.03886	57
6501-7386	6909	0.03771	0.04023	59
6553-7440	6959	0.03625	0.03886	57
6606-7517	7009	0.0375	0.04023	59
6660-7577	7059	0.04	0.04295	63
6710-7629	7109	0.04625	0.04841	71
6760-7679	7159	0.04563	0.04773	70
6810-7729	7209	0.04354	0.04568	67
6860-7779	7259	0.03979	0.04159	61
6910-7839	7386	0.04271	0.04432	65
6960-7911	7440	0.04396	0.04568	67
7010-7961	7517	0.03958	0.04091	60
7060-8109	7577	0.04208	0.04364	64
7110-8517	7629	0.04813	0.04977	73
7160-8577	7679	0.04958	0.05114	75
7210-8636	7729	0.05208	0.05386	79
7260-8700	7779	0.05563	0.05727	84
7387-8750	7839	0.05417	0.05591	82
7441-8803	7911	0.05479	0.05659	83
7518-9053	7961	0.06125	0.06273	92
7578-9108	8109	0.06354	0.06545	96
7630-9158	8517	0.06042	0.06341	93
7680-9213	8577	0.06313	0.06614	97
7730-9263	8636	0.06458	0.0675	99
7780-9313	8700	0.06521	0.06818	100
7840-9369	8750	0.06354	0.06682	98
7912-9419	8803	0.06375	0.06682	98
7962-9469	9053	0.06563	0.06886	101
8110-9526	9108	0.06063	0.06341	93
8518-9576	9158	0.05479	0.05727	84
8578-9627	9213	0.05458	0.05727	84
8637-9678	9263	0.05396	0.05659	83
8701-9733	9313	0.05042	0.05318	78
8751-9783	9369	0.04604	0.04841	71
8804-9833	9419	0.04354	0.04568	67
9054-9888	9469	0.03667	0.03886	57
9109-9939	9526	0.03479	0.03682	54
9159-9989	9576	0.03229	0.03409	50
9214-10039	9627	0.03104	0.03273	48
9264-10095	9678	0.03229	0.03409	50
9314-10145	9733	0.03563	0.0375	55
9370-10196	9783	0.035	0.03682	54
9420-10246	9833	0.03292	0.03477	51
9470-10296	9888	0.03104	0.03273	48
9527-10347	9939	0.03375	0.03545	52
9577-10415	9989	0.04083	0.04295	63
9628-10465	10039	0.04208	0.04432	65
9679-10515	10095	0.04104	0.04295	63
9734-10565	10145	0.04104	0.04295	63
9784-10615	10196	0.04229	0.04432	65
9834-10665	10246	0.04542	0.04773	70
9889-10715	10296	0.04333	0.04568	67
9940-10765	10347	0.03833	0.04023	59
9990-10815	10415	0.03917	0.04091	60
10040-10865	10465	0.03771	0.03955	58
10096-10915	10515	0.03646	0.03818	56
10146-10965	10565	0.0325	0.03409	50
10197-11015	10615	0.03063	0.03205	47
10247-11065	10665	0.03125	0.03273	48
10297-11115	10715	0.03125	0.03273	48
10348-11165	10765	0.02854	0.03	44
10416-11215	10815	0.02208	0.02318	34
10466-11265	10865	0.01896	0.01977	29
10516-11315	10915	0.02021	0.02114	31
10566-11365	10965	0.02021	0.02114	31
10616-11415	11015	0.02229	0.02318	34
10666-11465	11065	0.01979	0.02045	30
10716-11515	11115	0.01979	0.02045	30
10766-11565	11165	0.01979	0.02045	30
10816-11615	11215	0.02083	0.02182	32
10866-11665	11265	0.01958	0.02045	30
10916-11715	11315	0.01875	0.01977	29
10966-11765	11365	0.01875	0.01977	29
11016-11815	11415	0.01938	0.02045	30
11066-11865	11465	0.02	0.02114	31
11116-11915	11515	0.01938	0.02045	30
11166-11965	11565	0.02104	0.02182	32
11216-12018	11615	0.02375	0.02455	36
11266-12068	11665	0.0225	0.02318	34
11316-12118	11715	0.02208	0.0225	33
11366-12168	11765	0.02333	0.02386	35
11416-12218	11815	0.02	0.02045	30
11466-12268	11865	0.02229	0.0225	33
11516-12318	11915	0.02417	0.02455	36
11566-12368	11965	0.02479	0.02523	37
11616-12418	12018	0.02313	0.02318	34
11666-12468	12068	0.02458	0.02455	36
11716-12518	12118	0.02396	0.02386	35
11766-12569	12168	0.02792	0.02795	41
11816-12619	12218	0.02854	0.02864	42
11866-12669	12268	0.02979	0.03	44
11916-12722	12318	0.02979	0.03	44
11966-12772	12368	0.03021	0.03068	45
12019-12827	12418	0.02979	0.03068	45
12069-12877	12468	0.03229	0.03341	49
12119-12927	12518	0.03188	0.03341	49
12169-12977	12569	0.03271	0.03409	50
12219-13027	12619	0.03396	0.03545	52
12269-13090	12669	0.03167	0.03341	49
12319-13141	12722	0.03042	0.03205	47
12369-13191	12772	0.03042	0.03205	47
12419-13241	12827	0.02958	0.03136	46
12469-13291	12877	0.03021	0.03205	47
12519-13341	12927	0.03146	0.03341	49
12570-13407	12977	0.03063	0.03273	48
12620-13467	13027	0.03375	0.03614	53
12670-13531	13090	0.03479	0.03682	54
12723-13581	13141	0.03667	0.03886	57
12773-13631	13191	0.03708	0.03886	57
12828-13681	13241	0.03646	0.03818	56
12878-13739	13291	0.03583	0.0375	55
12928-13795	13341	0.03646	0.03818	56
12978-13845	13407	0.03438	0.03614	53
13028-13895	13467	0.03375	0.03545	52
13091-13945	13531	0.0325	0.03409	50
13142-13995	13581	0.03188	0.03341	49
13192-14045	13631	0.03188	0.03341	49
13242-14095	13681	0.035	0.03614	53
13292-14145	13739	0.03229	0.03341	49
13342-14225	13795	0.03229	0.03341	49
13408-14275	13845	0.03292	0.03409	50
13468-14330	13895	0.0325	0.03341	49
13532-14389	13945	0.035	0.03614	53
13582-14453	13995	0.03625	0.0375	55
13632-14503	14045	0.03854	0.04023	59
13682-14553	14095	0.04458	0.04636	68
13740-14606	14145	0.04896	0.05045	74
13796-14656	14225	0.04958	0.05114	75
13846-14729	14275	0.05229	0.05386	79
13896-14779	14330	0.05229	0.05386	79
13946-14829	14389	0.05229	0.05386	79
13996-14879	14453	0.05167	0.05318	78
14046-14929	14503	0.05104	0.0525	77
14096-14979	14553	0.04854	0.05045	74
14146-15029	14606	0.05063	0.0525	77
14226-15079	14656	0.05083	0.0525	77
14276-15129	14729	0.04833	0.04977	73
14331-15179	14779	0.045	0.04636	68
14390-15229	14829	0.04125	0.04227	62
14454-15279	14879	0.03813	0.03886	57
14504-15329	14929	0.03542	0.03614	53
14554-15379	14979	0.02688	0.02727	40
14607-15429	15029	0.02188	0.0225	33
14657-15479	15079	0.02083	0.02114	31
14730-15531	15129	0.01896	0.01909	28
14780-15582	15179	0.02021	0.02045	30
14830-15637	15229	0.02271	0.02318	34
14880-15695	15279	0.02646	0.02659	39
14930-15754	15329	0.03021	0.03068	45
14980-15804	15379	0.03021	0.03068	45
15030-15854	15429	0.02979	0.03	44
15080-15904	15479	0.02896	0.02932	43
15130-15954	15531	0.02833	0.02864	42
15180-16004	15582	0.03021	0.03068	45
15230-16054	15637	0.02792	0.02864	42
15280-16104	15695	0.02938	0.03	44
15330-16154	15754	0.02604	0.02659	39
15380-16204	15804	0.02667	0.02727	40
15430-16254	15854	0.02604	0.02659	39
15480-16304	15904	0.02396	0.02455	36
15532-16354	15954	0.025	0.02591	38
15583-16404	16004	0.02438	0.02523	37
15638-16455	16054	0.02375	0.02455	36
15696-16511	16104	0.02188	0.02318	34
15755-16561	16154	0.02125	0.0225	33
15805-16651	16204	0.02583	0.02727	40
15855-16707	16254	0.02604	0.02795	41
15905-16776	16304	0.02875	0.03068	45
15955-16831	16354	0.03188	0.03409	50
16005-16881	16404	0.03396	0.03614	53
16055-16931	16455	0.03458	0.03682	54
16105-16981	16511	0.03438	0.03682	54
16155-17031	16561	0.03563	0.03818	56
16205-17081	16651	0.03563	0.03818	56
16255-17131	16707	0.0375	0.04023	59
16305-17181	16776	0.03813	0.04091	60
16355-17231	16831	0.03688	0.03955	58
16405-17281	16881	0.03688	0.03955	58
16456-17331	16931	0.03813	0.04091	60
16512-17381	16981	0.03688	0.03955	58
16562-17431	17031	0.03375	0.03614	53
16652-17481	17081	0.02938	0.03136	46
16708-17531	17131	0.02958	0.03136	46
16777-17581	17181	0.02813	0.03	44
16832-17631	17231	0.02688	0.02864	42
16882-17681	17281	0.02479	0.02659	39
16932-17731	17331	0.02542	0.02727	40
16982-17781	17381	0.02479	0.02659	39
17032-17831	17431	0.02563	0.02727	40
17082-17881	17481	0.02646	0.02795	41
17132-17931	17531	0.0275	0.02864	42
17182-17981	17581	0.02938	0.03068	45
17232-18031	17631	0.03021	0.03136	46
17282-18081	17681	0.02958	0.03068	45
17332-18131	17731	0.02771	0.02864	42
17382-18181	17781	0.02917	0.03	44
17432-18231	17831	0.02979	0.03068	45
17482-18281	17881	0.03458	0.03614	53
17532-18331	17931	0.03438	0.03614	53
17582-18381	17981	0.03313	0.03477	51
17632-18431	18031	0.03188	0.03341	49
17682-18481	18081	0.03208	0.03341	49
17732-18531	18131	0.03271	0.03409	50
17782-18590	18181	0.03271	0.03409	50
17832-18640	18231	0.03313	0.03477	51
17882-18690	18281	0.03417	0.03614	53
17932-18740	18331	0.03313	0.03545	52
17982-18790	18381	0.03063	0.03273	48
18032-18840	18431	0.03042	0.03273	48
18082-18890	18481	0.03104	0.03341	49
18132-18940	18531	0.03167	0.03409	50
18182-18990	18590	0.03083	0.03341	49
18232-19040	18640	0.03271	0.03545	52
18282-19090	18690	0.03083	0.03341	49
18332-19140	18740	0.03208	0.03477	51
18382-19190	18790	0.03521	0.03818	56
18432-19249	18840	0.03646	0.03955	58
18482-19299	18890	0.0375	0.04091	60
18532-19349	18940	0.03688	0.04023	59
18591-19399	18990	0.03896	0.04227	62
18641-19449	19040	0.03729	0.04023	59
18691-19499	19090	0.03542	0.03818	56
18741-19549	19140	0.03417	0.03682	54
18791-19599	19190	0.03479	0.0375	55
18841-19649	19249	0.03292	0.03545	52
18891-19699	19299	0.03417	0.03682	54
18941-19749	19349	0.03292	0.03545	52
18991-19799	19399	0.03354	0.03614	53
19041-19849	19449	0.03167	0.03409	50
19091-19899	19499	0.02917	0.03136	46
19141-19949	19549	0.02604	0.02795	41
19191-19999	19599	0.02438	0.02591	38
19250-20049	19649	0.02313	0.02455	36
19300-20099	19699	0.02063	0.02182	32
19350-20149	19749	0.02188	0.02318	34
19400-20199	19799	0.01917	0.02045	30
19450-20249	19849	0.01833	0.01977	29
19500-20299	19899	0.01708	0.01841	27
19550-20349	19949	0.01583	0.01705	25
19600-20399	19999	0.01583	0.01705	25
19650-20449	20049	0.01646	0.01773	26
19700-20499	20099	0.01458	0.01568	23
19750-20549	20149	0.01458	0.01568	23
19800-20599	20199	0.01563	0.01636	24
19850-20649	20249	0.01563	0.01636	24
19900-20699	20299	0.01563	0.01636	24
19950-20749	20349	0.01792	0.01841	27
20000-20799	20399	0.01646	0.01705	25
20050-20849	20449	0.01833	0.01909	28
20100-20899	20499	0.01708	0.01773	26
20150-20949	20549	0.01833	0.01909	28
20200-21005	20599	0.02292	0.02386	35
20250-21055	20649	0.02417	0.02523	37
20300-21105	20699	0.02479	0.02591	38
20350-21155	20749	0.02542	0.02659	39
20400-21205	20799	0.02479	0.02591	38
20450-21255	20849	0.02563	0.02659	39
20500-21305	20899	0.02875	0.02932	43
20550-21361	20949	0.03	0.03068	45
20600-21411	21005	0.02917	0.03	44
20650-21461	21055	0.03	0.03068	45
20700-21511	21105	0.02875	0.02932	43
20750-21561	21155	0.02771	0.02864	42
20800-21611	21205	0.02833	0.02932	43
20850-21661	21255	0.02729	0.02795	41
20900-21711	21305	0.02729	0.02795	41
20950-21761	21361	0.02354	0.02386	35
21006-21811	21411	0.01896	0.01909	28
21056-21861	21461	0.01833	0.01841	27
21106-21911	21511	0.01896	0.01909	28
21156-21961	21561	0.01958	0.01977	29
21206-22011	21611	0.02021	0.02045	30
21256-22061	21661	0.02021	0.02045	30
21306-22111	21711	0.01708	0.01773	26
21362-22161	21761	0.01521	0.01568	23
21412-22211	21811	0.01375	0.01432	21
21462-22261	21861	0.01375	0.01432	21
21512-22311	21911	0.015	0.01568	23
21562-22361	21961	0.015	0.01568	23
21612-22423	22011	0.01563	0.01636	24
21662-22473	22061	0.01542	0.01636	24
21712-22523	22111	0.01792	0.01909	28
21762-22573	22161	0.01792	0.01909	28
21812-22623	22211	0.01792	0.01909	28
21862-22673	22261	0.01792	0.01909	28
21912-22723	22311	0.01854	0.01977	29
21962-22778	22361	0.01896	0.01977	29
22012-22828	22423	0.01917	0.01977	29
22062-22880	22473	0.02229	0.02318	34
22112-22930	22523	0.025	0.02591	38
22162-22980	22573	0.02625	0.02727	40
22212-23031	22623	0.02688	0.02795	41
22262-23082	22673	0.02604	0.02727	40
22312-23137	22723	0.02813	0.02932	43
22362-23187	22778	0.02771	0.02864	42
22424-23237	22828	0.02771	0.02864	42
22474-23287	22880	0.02896	0.03	44
22524-23337	22930	0.02708	0.02795	41
22574-23387	22980	0.02708	0.02795	41
22624-23437	23031	0.02646	0.02727	40
22674-23487	23082	0.02708	0.02795	41
22724-23537	23137	0.02604	0.02659	39
22779-23587	23187	0.02625	0.02727	40
22829-23637	23237	0.02875	0.03	44
22881-23687	23287	0.02417	0.02523	37
22931-23737	23337	0.02083	0.02182	32
22981-23787	23387	0.01958	0.02045	30
23032-23838	23437	0.02167	0.0225	33
23083-23888	23487	0.02354	0.02455	36
23138-23938	23537	0.02146	0.0225	33
23188-23988	23587	0.02271	0.02386	35
23238-24038	23637	0.02208	0.02318	34
23288-24088	23687	0.01896	0.01977	29
23338-24138	23737	0.02042	0.02114	31
23388-24188	23787	0.02104	0.02182	32
23438-24238	23838	0.02104	0.02182	32
23488-24288	23888	0.01979	0.02045	30
23538-24338	23938	0.01958	0.02045	30
23588-24388	23988	0.01771	0.01841	27
23638-24438	24038	0.01375	0.01432	21
23688-24488	24088	0.01438	0.015	22
23738-24538	24138	0.01625	0.01705	25
23788-24588	24188	0.01771	0.01841	27
23839-24638	24238	0.01563	0.01636	24
23889-24688	24288	0.015	0.01568	23
23939-24738	24338	0.015	0.01568	23
23989-24788	24388	0.01438	0.015	22
24039-24838	24438	0.01438	0.015	22
24089-24888	24488	0.01563	0.01636	24
24139-24938	24538	0.01438	0.015	22
24189-24988	24588	0.01438	0.015	22
24239-25038	24638	0.01563	0.01636	24
24289-25088	24688	0.01563	0.01636	24
24339-25138	24738	0.015	0.01568	23
24389-25188	24788	0.01688	0.01773	26
24439-25238	24838	0.0175	0.01841	27
24489-25288	24888	0.02063	0.02182	32
24539-25338	24938	0.02063	0.02114	31
24589-25388	24988	0.02042	0.02114	31
24639-25438	25038	0.01917	0.01977	29
24689-25488	25088	0.01729	0.01773	26
24739-25538	25138	0.0175	0.01773	26
24789-25588	25188	0.01792	0.01841	27
24839-25638	25238	0.01875	0.01909	28
24889-25688	25288	0.01813	0.01841	27
24939-25738	25338	0.01854	0.01909	28
24989-25788	25388	0.01854	0.01909	28
25039-25838	25438	0.01729	0.01773	26
25089-25888	25488	0.01979	0.02045	30
25139-25938	25538	0.02042	0.02114	31
25189-25988	25588	0.02167	0.0225	33
25239-26038	25638	0.0225	0.02318	34
25289-26088	25688	0.01938	0.01977	29
25339-26138	25738	0.01813	0.01909	28
25389-26188	25788	0.0175	0.01841	27
25439-26238	25838	0.01958	0.02045	30
25489-26288	25888	0.02021	0.02114	31
25539-26338	25938	0.01938	0.02045	30
25589-26388	25988	0.02	0.02114	31
25639-26438	26038	0.01979	0.02114	31
25689-26488	26088	0.01979	0.02114	31
25739-26538	26138	0.01917	0.02045	30
25789-26588	26188	0.02042	0.02182	32
25839-26638	26238	0.0225	0.02386	35
25889-26688	26288	0.02	0.02114	31
25939-26738	26338	0.02063	0.02182	32
25989-26788	26388	0.02375	0.02523	37
26039-26838	26438	0.02229	0.02386	35
26089-26888	26488	0.02229	0.02386	35
26139-26938	26538	0.02396	0.02523	37
26189-26988	26588	0.02417	0.02523	37
26239-27038	26638	0.02271	0.02386	35
26289-27089	26688	0.02208	0.02318	34
26339-27144	26738	0.02396	0.02523	37
26389-27194	26788	0.02146	0.0225	33
26439-27244	26838	0.0275	0.02864	42
26489-27299	26888	0.02958	0.03068	45
26539-27349	26938	0.03188	0.03273	48
26589-27403	26988	0.03125	0.03205	47
26639-27534	27038	0.03417	0.03545	52
26689-27587	27089	0.03875	0.04023	59
26739-27639	27144	0.03958	0.04091	60
26789-27693	27194	0.03521	0.03614	53
26839-27762	27244	0.03771	0.03886	57
26889-27814	27299	0.03958	0.04091	60
26939-27880	27349	0.04417	0.04636	68
26989-27930	27403	0.04646	0.04909	72
27039-27989	27534	0.05083	0.05386	79
27090-28056	27587	0.0525	0.05523	81
27145-28106	27639	0.05438	0.05727	84
27195-28163	27693	0.06104	0.06409	94
27250-28312	27762	0.05875	0.06136	90
27300-28362	27814	0.06063	0.06341	93
27350-28413	27880	0.06333	0.06682	98
27404-28463	27930	0.06521	0.06886	101
27535-28523	27989	0.06375	0.06682	98
27588-28610	28056	0.06438	0.0675	99
27640-28663	28106	0.06417	0.0675	99
27694-28734	28163	0.06792	0.07091	104
27763-28784	28312	0.0675	0.07023	103
27815-28834	28362	0.06875	0.07159	105
27881-28898	28413	0.06938	0.07159	105
27931-28948	28463	0.07021	0.07227	106
27990-29004	28523	0.06771	0.06955	102
28057-29054	28610	0.07042	0.07227	106
28107-29117	28663	0.07104	0.07295	107
28164-29172	28734	0.06813	0.07023	103
28313-29222	28784	0.06646	0.06886	101
28363-29272	28834	0.06854	0.07091	104
28414-29330	28898	0.0675	0.06955	102
28464-29380	28948	0.06583	0.0675	99
28524-29430	29004	0.06229	0.06409	94
28611-29480	29054	0.05771	0.05932	87
28664-29530	29117	0.05646	0.05795	85
28735-29580	29172	0.05688	0.05864	86
28785-29639	29222	0.05938	0.06136	90
28835-29701	29272	0.06083	0.06273	92
28899-29751	29330	0.05583	0.05795	85
28949-29801	29380	0.06	0.06273	92
29005-29861	29430	0.06188	0.06477	95
29055-29917	29480	0.06125	0.06409	94
29118-29967	29530	0.05813	0.06068	89
29173-30017	29580	0.05813	0.06068	89
29223-30067	29639	0.05688	0.05932	87
29273-30128	29701	0.05396	0.05659	83
29331-30183	29751	0.055	0.05795	85
29381-30236	29801	0.05667	0.06	88
29431-30295	29861	0.06	0.06341	93
29481-30345	29917	0.06125	0.06477	95
29531-30395	29967	0.06063	0.06409	94
29581-30445	30017	0.05792	0.06136	90
29640-30534	30067	0.05604	0.05932	87
29702-30584	30128	0.05208	0.05523	81
29752-30634	30183	0.05208	0.05523	81
29802-30685	30236	0.04708	0.04977	73
29862-30735	30295	0.04521	0.04773	70
29918-30785	30345	0.04417	0.04705	69
29968-30971	30395	0.05042	0.0525	77
30018-31024	30445	0.05104	0.05318	78
30068-31074	30534	0.05104	0.05318	78
30129-31126	30584	0.05375	0.05591	82
30184-31176	30634	0.055	0.05727	84
30237-31226	30685	0.05521	0.05727	84
30296-31280	30735	0.05625	0.05864	86
30346-31330	30785	0.05813	0.06068	89
30396-31387	30971	0.05938	0.06205	91
30446-31444	31024	0.05833	0.06068	89
30535-31494	31074	0.05625	0.05864	86
30585-31544	31126	0.05563	0.05795	85
30635-31610	31176	0.05625	0.05864	86
30686-31668	31226	0.05563	0.05795	85
30736-31718	31280	0.05958	0.06205	91
30786-31805	31330	0.05833	0.06068	89
30972-31855	31387	0.05271	0.05591	82
31025-31917	31444	0.05396	0.05727	84
31075-31967	31494	0.05583	0.05932	87
31127-32017	31544	0.05146	0.05455	80
31177-32067	31610	0.04458	0.04705	69
31227-32135	31668	0.045	0.04705	69
31281-32185	31718	0.04313	0.045	66
31331-32235	31805	0.04292	0.04432	65
31388-32368	31855	0.04583	0.04705	69
31445-32418	31917	0.0475	0.04909	72
31495-32473	31967	0.05271	0.05455	80
31545-32697	32017	0.05833	0.06	88
31611-32752	32067	0.05833	0.06	88
31669-32813	32135	0.05875	0.06	88
31719-32863	32185	0.0575	0.05864	86
31806-32934	32235	0.06333	0.06477	95
31856-32985	32368	0.06396	0.06545	96
31918-33035	32418	0.05833	0.05932	87
31968-33086	32473	0.055	0.05591	82
32018-33149	32697	0.05792	0.05864	86
32068-33199	32752	0.06167	0.06273	92
32136-33254	32813	0.05917	0.06068	89
32186-33314	32863	0.05729	0.05864	86
32236-33364	32934	0.05771	0.05932	87
32369-33414	32985	0.05417	0.05591	82
32419-33467	33035	0.05396	0.05523	81
32480-33521	33086	0.05375	0.05523	81
32698-33572	33149	0.04875	0.05045	74
32753-33623	33199	0.04813	0.04977	73
32814-33673	33254	0.05438	0.05659	83
32864-33723	33314	0.05729	0.06	88
32935-33779	33364	0.05563	0.05864	86
32986-33829	33414	0.05375	0.05659	83
33036-33880	33467	0.05438	0.05727	84
33087-33950	33521	0.06188	0.06409	94
33150-34005	33572	0.06167	0.06409	94
33200-34095	33623	0.06396	0.06614	97
33255-34145	33673	0.06417	0.06614	97
33315-34195	33723	0.06708	0.06886	101
33365-34254	33779	0.0675	0.06886	101
33415-34304	33829	0.06854	0.06955	102
33468-34397	33880	0.06667	0.06818	100
33522-34447	33950	0.06375	0.06477	95
33573-34497	34005	0.06375	0.06477	95
33624-34547	34095	0.06125	0.06205	91
33674-34597	34145	0.05333	0.05386	79
33724-34647	34195	0.04521	0.045	66
33780-34697	34254	0.04208	0.04159	61
33830-34747	34304	0.04188	0.04091	60
33881-34797	34397	0.0425	0.04159	61
33951-34847	34447	0.03438	0.03409	50
34006-34897	34497	0.03021	0.03	44
34096-34947	34547	0.02417	0.02386	35
34146-34997	34597	0.02354	0.02318	34
34196-35047	34647	0.02	0.01977	29
34255-35097	34697	0.01688	0.01705	25
34305-35147	34747	0.01521	0.01568	23
34398-35197	34797	0.01333	0.01364	20
34448-35247	34847	0.01063	0.01091	16
34498-35297	34897	0.00938	0.00955	14
34548-35347	34947	0.01	0.01023	15
34598-35397	34997	0.00875	0.00886	13
34648-35447	35047	0.00875	0.00886	13
34698-35497	35097	0.00625	0.00614	9
34748-35547	35147	0.00521	0.00545	8
34798-35597	35197	0.00542	0.00545	8
34848-35647	35247	0.00604	0.00614	9
34898-35697	35297	0.00604	0.00614	9
34948-35747	35347	0.00729	0.0075	11
34998-35797	35397	0.00708	0.0075	11
35048-35847	35447	0.00833	0.00886	13
35098-35897	35497	0.00771	0.00818	12
35148-35947	35547	0.00833	0.00886	13
35198-35997	35597	0.00958	0.01023	15
35248-36047	35647	0.01083	0.01159	17
35298-36097	35697	0.01146	0.01227	18
35348-36147	35747	0.01146	0.01227	18
35398-36197	35797	0.01146	0.01227	18
35448-36247	35847	0.01208	0.01295	19
35498-36297	35897	0.01208	0.01295	19
35548-36347	35947	0.01396	0.015	22
35598-36397	35997	0.01313	0.01432	21
35648-36447	36047	0.0125	0.01364	20
35698-36497	36097	0.0125	0.01364	20
35748-36547	36147	0.01125	0.01227	18
35798-36597	36197	0.01208	0.01295	19
35848-36647	36247	0.01208	0.01295	19
35898-36697	36297	0.01146	0.01227	18
35948-36747	36347	0.01083	0.01159	17
35998-36797	36397	0.00958	0.01023	15
36048-36847	36447	0.00833	0.00886	13
36098-36962	36497	0.01083	0.01159	17
36148-37022	36547	0.01271	0.01364	20
36198-37073	36597	0.01667	0.01773	26
36248-37124	36647	0.01917	0.02045	30
36298-37174	36697	0.02396	0.02523	37
36348-37224	36747	0.02208	0.02318	34
36398-37274	36797	0.02271	0.02386	35
36448-37324	36847	0.02333	0.02455	36
36498-37380	36962	0.025	0.02591	38
36548-37430	37022	0.02813	0.02932	43
36598-37480	37073	0.02792	0.02932	43
36648-37532	37124	0.02729	0.02864	42
36698-37582	37174	0.02854	0.03	44
36748-37632	37224	0.02917	0.03068	45
36798-37682	37274	0.02979	0.03136	46
36848-37732	37324	0.03104	0.03273	48
36963-37782	37380	0.02854	0.03	44
37023-37832	37430	0.02792	0.02932	43
37074-37889	37480	0.02729	0.02864	42
37125-37939	37532	0.02563	0.02659	39
37175-37989	37582	0.02354	0.02455	36
37225-38039	37632	0.02542	0.02659	39
37275-38089	37682	0.02542	0.02659	39
37325-38139	37732	0.02417	0.02523	37
37381-38189	37782	0.02313	0.02455	36
37431-38239	37832	0.02563	0.02727	40
37482-38313	37889	0.02875	0.03068	45
37533-38363	37939	0.02813	0.03	44
37583-38413	37989	0.0275	0.02932	43
37633-38464	38039	0.02813	0.03	44
37683-38514	38089	0.03	0.03205	47
37733-38564	38139	0.02875	0.03068	45
37783-38614	38189	0.02938	0.03136	46
37833-38664	38239	0.0275	0.02932	43
37890-38714	38313	0.02417	0.02591	38
37940-38764	38363	0.02583	0.02795	41
37990-38814	38413	0.02583	0.02795	41
38040-38866	38464	0.02604	0.02795	41
38090-38917	38514	0.02542	0.02727	40
38140-38967	38564	0.02875	0.03068	45
38190-39017	38614	0.02875	0.03068	45
38240-39067	38664	0.025	0.02659	39
38314-39117	38714	0.02125	0.0225	33
38364-39167	38764	0.02313	0.02455	36
38414-39217	38814	0.0225	0.02386	35
38465-39267	38866	0.02188	0.02318	34
38515-39317	38917	0.02	0.02114	31
38565-39367	38967	0.02	0.02114	31
38615-39417	39017	0.01938	0.02045	30
38665-39467	39067	0.01938	0.02045	30
38715-39517	39117	0.01938	0.02045	30
38765-39567	39167	0.01625	0.01705	25
38815-39617	39217	0.01479	0.01568	23
38867-39667	39267	0.01396	0.015	22
38918-39717	39317	0.01521	0.01636	24
38968-39767	39367	0.0125	0.01364	20
39018-39817	39417	0.01188	0.01295	19
39068-39867	39467	0.01	0.01091	16
39118-39917	39517	0.01	0.01091	16
39168-39967	39567	0.01	0.01091	16
39218-40017	39617	0.01063	0.01159	17
39268-40067	39667	0.01125	0.01227	18
39318-40117	39717	0.01063	0.01159	17
39368-40167	39767	0.01146	0.01227	18
39418-40217	39817	0.01208	0.01295	19
39468-40267	39867	0.01271	0.01364	20
39518-40317	39917	0.01271	0.01364	20
39568-40367	39967	0.01396	0.015	22
39618-40417	40017	0.01271	0.01364	20
39668-40467	40067	0.01333	0.01432	21
39718-40517	40117	0.01271	0.01364	20
39768-40567	40167	0.01271	0.01364	20
39818-40617	40217	0.01208	0.01295	19
39868-40667	40267	0.01208	0.01295	19
39918-40717	40317	0.01271	0.01364	20
39968-40767	40367	0.01146	0.01227	18
40018-40817	40417	0.01083	0.01159	17
40068-40867	40467	0.01021	0.01091	16
40118-40917	40517	0.01021	0.01091	16
40168-40967	40567	0.01	0.01091	16
40218-41017	40617	0.01063	0.01159	17
40268-41067	40667	0.01	0.01091	16
40318-41117	40717	0.01	0.01091	16
40368-41167	40767	0.00875	0.00955	14
40418-41217	40817	0.00875	0.00955	14
40468-41267	40867	0.00688	0.0075	11
40518-41317	40917	0.00688	0.0075	11
40568-41367	40967	0.00688	0.0075	11
40618-41417	41017	0.00875	0.00955	14
40668-41467	41067	0.00875	0.00955	14
40718-41517	41117	0.0075	0.00818	12
40768-41567	41167	0.00688	0.0075	11
40818-41617	41217	0.0075	0.00818	12
40868-41667	41267	0.00813	0.00886	13
40918-41717	41317	0.00938	0.01023	15
40968-41767	41367	0.00875	0.00955	14
41018-41817	41417	0.00896	0.00955	14
41068-41867	41467	0.00958	0.01023	15
41118-41917	41517	0.01083	0.01159	17
41168-41967	41567	0.01083	0.01159	17
41218-42017	41617	0.01146	0.01227	18
41268-42067	41667	0.01208	0.01295	19
41318-42117	41717	0.01083	0.01159	17
41368-42167	41767	0.01021	0.01091	16
41418-42217	41817	0.00896	0.00955	14
41468-42267	41867	0.00979	0.01023	15
41518-42317	41917	0.01042	0.01091	16
41568-42367	41967	0.0125	0.01295	19
41618-42417	42017	0.01521	0.01568	23
41668-42467	42067	0.01521	0.01568	23
41718-42517	42117	0.01458	0.015	22
41768-42567	42167	0.01521	0.01568	23
41818-42617	42217	0.015	0.01568	23
41868-42667	42267	0.01563	0.01636	24
41918-42717	42317	0.015	0.01568	23
41968-42767	42367	0.01563	0.01636	24
42018-42817	42417	0.01625	0.01705	25
42068-42867	42467	0.01625	0.01705	25
42118-42917	42517	0.01688	0.01773	26
42168-42967	42567	0.0175	0.01841	27
42218-43017	42617	0.01688	0.01773	26
42268-43067	42667	0.01667	0.01773	26
42318-43117	42717	0.01604	0.01705	25
42368-43167	42767	0.01479	0.01568	23
42418-43217	42817	0.01229	0.01295	19
42468-43267	42867	0.01292	0.01364	20
42518-43317	42917	0.01292	0.01364	20
42568-43367	42967	0.01292	0.01364	20
42618-43417	43017	0.01188	0.01227	18
42668-43467	43067	0.01125	0.01159	17
42718-43517	43117	0.01063	0.01091	16
42768-43569	43167	0.01354	0.01364	20
42818-43620	43217	0.01292	0.01295	19
42868-43671	43267	0.01354	0.01364	20
42918-43721	43317	0.01542	0.01568	23
42968-43771	43367	0.01604	0.01636	24
43018-43856	43417	0.01938	0.01977	29
43068-43929	43467	0.02729	0.02727	40
43118-43986	43517	0.03104	0.03136	46
43168-44058	43569	0.03208	0.03273	48
43218-44108	43620	0.0325	0.03341	49
43268-44158	43671	0.03063	0.03136	46
43318-44214	43721	0.03125	0.03205	47
43368-44265	43771	0.03188	0.03273	48
43418-44315	43856	0.03292	0.03409	50
43468-44365	43929	0.03417	0.03545	52
43518-44415	43986	0.03417	0.03545	52
43570-44465	44058	0.03271	0.03409	50
43621-44515	44108	0.03833	0.04023	59
43672-44565	44158	0.03854	0.04023	59
43722-44621	44214	0.03729	0.03886	57
43772-44676	44265	0.03792	0.03955	58
43857-44726	44315	0.03521	0.03682	54
43930-44776	44365	0.02667	0.02864	42
44000-44826	44415	0.02417	0.02591	38
44059-44876	44465	0.02417	0.02591	38
44109-44927	44515	0.02667	0.02864	42
44159-44977	44565	0.02667	0.02864	42
44215-45027	44621	0.02604	0.02795	41
44266-45086	44676	0.02771	0.02932	43
44316-45141	44726	0.02583	0.02727	40
44366-45191	44776	0.02521	0.02659	39
44416-45241	44826	0.02625	0.02727	40
44466-45291	44876	0.02542	0.02659	39
44516-45341	44927	0.01917	0.01977	29
44566-45391	44977	0.01896	0.01977	29
44622-45441	45027	0.01917	0.01977	29
44677-45491	45086	0.01729	0.01773	26
44727-45541	45141	0.01667	0.01705	25
44777-45591	45191	0.01729	0.01773	26
44827-45641	45241	0.01667	0.01705	25
44877-45691	45291	0.01542	0.01568	23
44928-45741	45341	0.01354	0.01295	19
44978-45791	45391	0.01479	0.01432	21
45028-45841	45441	0.01417	0.01364	20
45087-45897	45491	0.01375	0.01364	20
45142-45947	45541	0.015	0.015	22
45192-45997	45591	0.01583	0.01568	23
45242-46048	45641	0.01792	0.01841	27
45292-46113	45691	0.01979	0.02045	30
45342-46163	45741	0.02063	0.02114	31
45392-46213	45791	0.02083	0.02114	31
45442-46263	45841	0.02063	0.02114	31
45492-46331	45897	0.02313	0.02386	35
45542-46409	45947	0.02833	0.02932	43
45592-46459	45997	0.03125	0.03205	47
45642-46509	46048	0.03583	0.03682	54
45692-46559	46113	0.04042	0.04159	61
45742-46609	46163	0.04396	0.04568	67
45792-46675	46213	0.04458	0.04636	68
45842-46725	46263	0.04646	0.04841	71
45898-46780	46331	0.05125	0.05318	78
45948-46854	46409	0.05188	0.05386	79
45998-46914	46459	0.05667	0.05932	87
46049-46969	46509	0.05729	0.06	88
46114-47019	46559	0.06188	0.06409	94
46164-47070	46609	0.06438	0.06682	98
46214-47135	46675	0.06604	0.06886	101
46264-47185	46725	0.06479	0.0675	99
46332-47235	46780	0.06229	0.06477	95
46410-47285	46854	0.06021	0.06273	92
46460-47385	46914	0.06104	0.06409	94
46510-47445	46969	0.06229	0.06477	95
46560-47495	47019	0.05896	0.06136	90
46610-47552	47070	0.05771	0.06	88
46676-47614	47135	0.05583	0.05795	85
46726-47664	47185	0.05396	0.05591	82
46781-47714	47235	0.04667	0.04841	71
46855-47764	47285	0.04542	0.04705	69
46915-47814	47385	0.03979	0.04091	60
46970-47864	47445	0.0375	0.03818	56
47020-47914	47495	0.03167	0.03273	48
47071-47964	47552	0.02896	0.03	44
47136-48014	47614	0.02833	0.02932	43
47186-48064	47664	0.02833	0.02932	43
47236-48114	47714	0.03021	0.03136	46
47286-48164	47764	0.02771	0.02864	42
47386-48230	47814	0.02521	0.02591	38
47446-48334	47864	0.02042	0.02114	31
47496-48384	47914	0.02167	0.0225	33
47553-48529	47964	0.02542	0.02659	39
47615-48590	48014	0.02771	0.02864	42
47665-48760	48064	0.03208	0.03341	49
47715-48810	48114	0.03438	0.03545	52
47765-48866	48164	0.03646	0.0375	55
47815-48917	48230	0.03646	0.0375	55
47865-48967	48334	0.035	0.03614	53
47915-49017	48384	0.035	0.03614	53
47965-49686	48529	0.03875	0.04023	59
48015-49739	48590	0.04021	0.04091	60
48065-49793	48760	0.04771	0.04841	71
48115-49843	48810	0.04771	0.04841	71
48165-49901	48866	0.04917	0.04977	73
48231-49958	48917	0.05375	0.05455	80
48335-50021	48967	0.05938	0.06	88
48385-50071	49017	0.05813	0.05864	86
48530-50122	49686	0.05146	0.05182	76
48591-50172	49739	0.05042	0.05114	75
48761-50222	49793	0.04729	0.04773	70
48811-50272	49843	0.0475	0.04841	71
48867-50327	49901	0.05271	0.05386	79
48918-50390	49958	0.06563	0.06682	98
48968-50445	50021	0.07396	0.075	110
49018-50495	50071	0.07521	0.07636	112
49687-50545	50122	0.07146	0.07227	106
49740-50595	50172	0.0675	0.06886	101
49794-50645	50222	0.06271	0.06409	94
49844-50695	50272	0.06417	0.06545	96
49902-50745	50327	0.06458	0.06614	97
49959-50795	50390	0.06	0.06136	90
50022-50870	50445	0.05521	0.05727	84
50072-50920	50495	0.05708	0.05932	87
50123-50971	50545	0.06083	0.06341	93
50173-51021	50595	0.05958	0.06205	91
50223-51071	50645	0.06229	0.06477	95
50273-51131	50695	0.06167	0.06409	94
50328-51182	50745	0.05625	0.05864	86
50391-51235	50795	0.04333	0.04568	67
50446-51445	50870	0.03875	0.04159	61
50496-51495	50920	0.03625	0.03886	57
50546-51550	50971	0.04271	0.04568	67
50596-51600	51021	0.04771	0.05114	75
50646-51659	51071	0.04688	0.05045	74
50696-51715	51131	0.04688	0.05045	74
50746-51767	51182	0.04438	0.04773	70
50796-51817	51235	0.0425	0.04568	67
50871-51867	51445	0.04	0.04295	63
50921-51917	51495	0.03625	0.03886	57
50972-51967	51550	0.03188	0.03409	50
51022-52017	51600	0.03438	0.03682	54
51072-52067	51659	0.03125	0.03341	49
51132-52117	51715	0.03021	0.03205	47
51183-52167	51767	0.02833	0.03	44
51236-52217	51817	0.02875	0.03	44
51446-52273	51867	0.02813	0.02932	43
51496-52328	51917	0.03083	0.03136	46
51551-52378	51967	0.02646	0.02659	39
51601-52428	52017	0.02333	0.02318	34
51660-52478	52067	0.02208	0.02182	32
51716-52528	52117	0.02	0.01977	29
51768-52578	52167	0.02208	0.02182	32
51818-52628	52217	0.02396	0.02386	35
51868-52678	52273	0.02396	0.02386	35
51918-52728	52328	0.02396	0.02386	35
51968-52778	52378	0.02333	0.02318	34
52018-52828	52428	0.02208	0.02182	32
52068-52878	52478	0.02125	0.02114	31
52118-52928	52528	0.02104	0.02114	31
52168-52978	52578	0.02229	0.0225	33
52218-53028	52628	0.02563	0.02659	39
52274-53084	52678	0.02458	0.02523	37
52329-53134	52728	0.02125	0.0225	33
52379-53184	52778	0.02083	0.02182	32
52429-53234	52828	0.01958	0.02045	30
52479-53284	52878	0.01958	0.02045	30
52529-53334	52928	0.02083	0.02182	32
52579-53384	52978	0.01938	0.02045	30
52629-53434	53028	0.01813	0.01909	28
52679-53484	53084	0.01938	0.02045	30
52729-53534	53134	0.02063	0.02182	32
52779-53584	53184	0.02188	0.02318	34
52829-53692	53234	0.02458	0.02591	38
52879-53757	53284	0.02917	0.03068	45
52929-53809	53334	0.03333	0.03477	51
52979-54080	53384	0.03521	0.03614	53
53029-54139	53434	0.03458	0.03477	51
53085-54224	53484	0.035	0.03545	52
53135-54281	53534	0.04229	0.04295	63
53185-54334	53584	0.045	0.04636	68
53235-54384	53692	0.04896	0.05045	74
53285-54439	53757	0.05333	0.05523	81
53335-54489	53809	0.05458	0.05659	83
53385-54548	54080	0.05771	0.06	88
53435-54598	54139	0.05854	0.06068	89
53485-54649	54224	0.05854	0.06068	89
53535-54712	54281	0.05792	0.06	88
53585-54762	54334	0.05896	0.06068	89
53693-54812	54384	0.05688	0.05864	86
53758-54864	54439	0.05354	0.05523	81
53810-54915	54489	0.05208	0.05386	79
54081-54965	54548	0.04896	0.05114	75
54140-55015	54598	0.04583	0.04841	71
54225-55065	54649	0.04521	0.04773	70
54282-55115	54712	0.03917	0.04159	61
54335-55165	54762	0.03542	0.0375	55
54385-55215	54812	0.03229	0.03409	50
54440-55268	54864	0.03042	0.03205	47
54490-55318	54915	0.03271	0.03409	50
54549-55368	54965	0.03083	0.03205	47
54599-55423	55015	0.03063	0.03205	47
54650-55473	55065	0.02938	0.03068	45
54713-55523	55115	0.03	0.03136	46
54763-55584	55165	0.03208	0.03409	50
54813-55635	55215	0.03313	0.03477	51
54866-55685	55268	0.03521	0.03682	54
54916-55735	55318	0.03333	0.03477	51
54966-55785	55368	0.03333	0.03477	51
55016-55835	55423	0.03271	0.03409	50
55066-55888	55473	0.03271	0.03409	50
55116-55938	55523	0.03146	0.03273	48
55166-55988	55584	0.03188	0.03273	48
55216-56038	55635	0.03042	0.03136	46
55269-56088	55685	0.02792	0.02864	42
55319-56138	55735	0.02375	0.02455	36
55369-56188	55785	0.02188	0.0225	33
55424-56238	55835	0.02188	0.0225	33
55474-56288	55888	0.02313	0.02386	35
55524-56338	55938	0.02333	0.02386	35
55585-56388	55988	0.01958	0.01977	29
55636-56438	56038	0.01667	0.01705	25
55686-56488	56088	0.01583	0.01636	24
55736-56538	56138	0.01688	0.01773	26
55786-56588	56188	0.01813	0.01909	28
55836-56638	56238	0.01875	0.01977	29
55889-56688	56288	0.01771	0.01841	27
55939-56738	56338	0.01771	0.01841	27
55989-56788	56388	0.01667	0.01773	26
56039-56838	56438	0.01917	0.02045	30
56089-56888	56488	0.01979	0.02114	31
56139-56938	56538	0.01854	0.01977	29
56189-56988	56588	0.01854	0.01977	29
56239-57038	56638	0.01917	0.02045	30
56289-57088	56688	0.02	0.02114	31
56339-57138	56738	0.01854	0.01977	29
56389-57188	56788	0.01854	0.01977	29
56439-57238	56838	0.01917	0.02045	30
56489-57288	56888	0.01792	0.01909	28
56539-57338	56938	0.01604	0.01705	25
56589-57388	56988	0.01604	0.01705	25
56639-57438	57038	0.01667	0.01773	26
56689-57488	57088	0.01875	0.01977	29
56739-57538	57138	0.02083	0.02182	32
56789-57601	57188	0.02583	0.02727	40
56839-57657	57238	0.02646	0.02795	41
56889-57708	57288	0.02708	0.02864	42
56939-57950	57338	0.02896	0.03068	45
56989-58007	57388	0.03104	0.03273	48
57039-58066	57438	0.03167	0.03341	49
57089-58116	57488	0.03271	0.03477	51
57139-58166	57538	0.03271	0.03477	51
57189-58216	57601	0.03458	0.03682	54
57239-58266	57657	0.03479	0.03682	54
57289-58316	57708	0.03417	0.03614	53
57339-58366	57950	0.03354	0.03545	52
57389-58416	58007	0.03167	0.03341	49
57439-58466	58066	0.02979	0.03136	46
57489-58516	58116	0.02688	0.02864	42
57539-58566	58166	0.02479	0.02659	39
57602-58616	58216	0.02042	0.02182	32
57658-58666	58266	0.01917	0.02045	30
57709-58716	58316	0.01792	0.01909	28
57951-58766	58366	0.01604	0.01705	25
58008-58816	58416	0.01396	0.015	22
58067-58866	58466	0.01208	0.01295	19
58117-58916	58516	0.00896	0.00955	14
58167-58966	58566	0.00958	0.01023	15
58217-59016	58616	0.00958	0.01023	15
58267-59066	58666	0.01	0.01091	16
58317-59116	58716	0.01	0.01091	16
58367-59166	58766	0.01063	0.01159	17
58417-59216	58816	0.01188	0.01295	19
58467-59266	58866	0.0125	0.01364	20
58517-59316	58916	0.01375	0.015	22
58567-59366	58966	0.01438	0.01568	23
58617-59416	59016	0.01313	0.01432	21
58667-59466	59066	0.01313	0.01432	21
58717-59516	59116	0.01375	0.015	22
58767-59566	59166	0.01375	0.015	22
58817-59616	59216	0.015	0.01636	24
58867-59666	59266	0.015	0.01636	24
58917-59716	59316	0.01688	0.01841	27
58967-59771	59366	0.01625	0.01773	26
59017-59821	59416	0.02021	0.02182	32
59067-59873	59466	0.02188	0.02318	34
59117-59931	59516	0.02375	0.02523	37
59167-59981	59566	0.025	0.02659	39
59217-60035	59616	0.02813	0.02932	43
59267-60085	59666	0.02896	0.03	44
59317-60145	59716	0.03125	0.03205	47
59367-60216	59771	0.03563	0.03682	54
59417-60267	59821	0.0375	0.03886	57
59467-60317	59873	0.03938	0.04091	60
59517-60379	59931	0.04146	0.04295	63
59567-60429	59981	0.04458	0.04636	68
59617-60479	60035	0.04771	0.04909	72
59667-60529	60085	0.05083	0.0525	77
59717-60579	60145	0.05229	0.05386	79
59772-60638	60216	0.06063	0.06273	92
59822-60709	60267	0.05938	0.06136	90
59874-60759	60317	0.05771	0.06	88
59932-60809	60379	0.06083	0.06273	92
59982-60859	60429	0.06271	0.06477	95
60036-60909	60479	0.05896	0.06136	90
60086-60959	60529	0.0575	0.06	88
60146-61009	60579	0.05646	0.05932	87
60217-61059	60638	0.05208	0.05455	80
60268-61109	60709	0.05083	0.05318	78
60318-61159	60759	0.04771	0.04977	73
60380-61209	60809	0.04625	0.04841	71
60430-61259	60859	0.04313	0.045	66
60480-61309	60909	0.04146	0.04364	64
60530-61359	60959	0.03854	0.04023	59
60580-61409	61009	0.03521	0.03682	54
60639-61459	61059	0.02688	0.02795	41
60710-61509	61109	0.02292	0.02386	35
60760-61559	61159	0.02167	0.0225	33
60810-61609	61209	0.01667	0.01773	26
60860-61659	61259	0.01417	0.015	22
60910-61709	61309	0.01667	0.01773	26
60960-61785	61359	0.01792	0.01909	28
61010-61901	61409	0.01792	0.01909	28
61060-61958	61459	0.02104	0.0225	33
61110-62008	61509	0.02417	0.02591	38
61160-62065	61559	0.02854	0.03	44
61210-62120	61609	0.02979	0.03136	46
61260-62206	61659	0.03292	0.03477	51
61310-62278	61709	0.03292	0.03477	51
61360-62328	61785	0.03417	0.03614	53
61410-62378	61901	0.03604	0.03818	56
61460-62428	61958	0.03729	0.03955	58
61510-62478	62008	0.03729	0.03955	58
61560-62528	62065	0.03729	0.03955	58
61610-62588	62120	0.03729	0.03955	58
61660-62643	62206	0.03729	0.03955	58
61710-62693	62278	0.03938	0.04159	61
61786-62744	62328	0.04333	0.04568	67
61902-62794	62378	0.04229	0.04432	65
61959-62850	62428	0.04104	0.04295	63
62009-62900	62478	0.04146	0.04295	63
62066-62950	62528	0.03896	0.04091	60
62121-63000	62588	0.03646	0.03818	56
62207-63050	62643	0.03396	0.03545	52
62279-63100	62693	0.03125	0.03273	48
62329-63150	62744	0.03042	0.03205	47
62379-63200	62794	0.02854	0.03	44
62429-63250	62850	0.02729	0.02864	42
62479-63300	62900	0.02792	0.02932	43
62529-63350	62950	0.02917	0.03068	45
62589-63400	63000	0.02917	0.03068	45
62644-63450	63050	0.02792	0.02932	43
62694-63500	63100	0.02333	0.02455	36
62745-63550	63150	0.01875	0.01977	29
62795-63600	63200	0.02042	0.02182	32
62851-63704	63250	0.02375	0.02523	37
62901-63765	63300	0.02146	0.02318	34
62951-63815	63350	0.02146	0.02318	34
63001-63871	63400	0.02146	0.02318	34
63051-63936	63450	0.02271	0.02455	36
63101-63986	63500	0.02938	0.03136	46
63151-64041	63550	0.03229	0.03409	50
63201-64092	63600	0.03583	0.0375	55
63251-64154	63704	0.04396	0.04568	67
63301-64206	63765	0.04563	0.04705	69
63351-64256	63815	0.05188	0.05386	79
63401-64311	63871	0.05521	0.05727	84
63451-64361	63936	0.05875	0.06068	89
63501-64421	63986	0.06292	0.06477	95
63551-64471	64041	0.06375	0.06545	96
63601-64521	64092	0.06458	0.06545	96
63705-64571	64154	0.0625	0.06341	93
63766-64621	64206	0.06313	0.06409	94
63816-64671	64256	0.06271	0.06341	93
63872-64721	64311	0.065	0.06545	96
63937-64771	64361	0.06438	0.06477	95
63987-64821	64421	0.05896	0.05932	87
64042-64871	64471	0.05604	0.05659	83
64093-64921	64521	0.05438	0.05523	81
64155-64971	64571	0.04875	0.04977	73
64207-65021	64621	0.04646	0.04773	70
64257-65071	64671	0.04208	0.04295	63
64312-65126	64721	0.03938	0.04023	59
64362-65176	64771	0.03583	0.03682	54
64422-65226	64821	0.035	0.03614	53
64472-65276	64871	0.03563	0.03682	54
64522-65326	64921	0.03438	0.03614	53
64572-65376	64971	0.0325	0.03409	50
64622-65426	65021	0.03188	0.03341	49
64672-65476	65071	0.03042	0.03205	47
64722-65526	65126	0.0275	0.02932	43
64772-65576	65176	0.02688	0.02864	42
64822-65626	65226	0.02625	0.02795	41
64872-65676	65276	0.02563	0.02727	40
64922-65726	65326	0.025	0.02659	39
64972-65776	65376	0.02313	0.02455	36
65022-65826	65426	0.02188	0.02318	34
65072-65876	65476	0.02125	0.0225	33
65127-65926	65526	0.02	0.02114	31
65177-65976	65576	0.0225	0.02386	35
65227-66026	65626	0.01917	0.02045	30
65277-66076	65676	0.01833	0.01977	29
65327-66126	65726	0.01625	0.01773	26
65377-66176	65776	0.01688	0.01841	27
65427-66226	65826	0.01563	0.01705	25
65477-66276	65876	0.01646	0.01773	26
65527-66327	65926	0.01833	0.01977	29
65577-66386	65976	0.02021	0.02182	32
65627-66445	66026	0.02271	0.02455	36
65677-66495	66076	0.02604	0.02795	41
65727-66545	66126	0.02792	0.03	44
65777-66599	66176	0.03042	0.03273	48
65827-66653	66226	0.03354	0.03614	53
65877-66704	66276	0.03375	0.03614	53
65927-66767	66327	0.0375	0.04023	59
65977-66835	66386	0.03625	0.03886	57
66027-66885	66445	0.03958	0.04227	62
66077-66943	66495	0.04708	0.05045	74
66127-66998	66545	0.04958	0.05318	78
66177-67048	66599	0.04833	0.05182	76
66227-67098	66653	0.04896	0.0525	77
66277-67148	66704	0.0475	0.05114	75
66328-67198	66767	0.04625	0.04977	73
66387-67255	66835	0.04688	0.05045	74
66446-67305	66885	0.04375	0.04705	69
66496-67355	66943	0.03979	0.04295	63
66546-67405	66998	0.03667	0.03955	58
66600-67455	67048	0.03521	0.0375	55
66655-67505	67098	0.03396	0.03614	53
66705-67555	67148	0.03125	0.03341	49
66768-67605	67198	0.0275	0.02932	43
66836-67655	67255	0.02688	0.02864	42
66886-67705	67305	0.02354	0.02523	37
66944-67755	67355	0.01604	0.01705	25
66999-67805	67405	0.01292	0.01364	20
67049-67855	67455	0.01167	0.01227	18
67099-67911	67505	0.01042	0.01091	16
67149-67961	67555	0.01167	0.01227	18
67199-68026	67605	0.01438	0.015	22
67256-68088	67655	0.01188	0.01227	18
67306-68149	67705	0.01729	0.01773	26
67356-68199	67755	0.02438	0.02523	37
67406-68280	67805	0.03021	0.03136	46
67456-68340	67855	0.03292	0.03477	51
67506-68397	67911	0.035	0.03682	54
67556-68449	67961	0.03938	0.04091	60
67606-68500	68026	0.04271	0.04432	65
67656-68550	68088	0.04271	0.04432	65
67706-68648	68149	0.04979	0.05182	76
67756-68698	68199	0.05438	0.05659	83
67806-68750	68280	0.05688	0.05932	87
67856-68801	68340	0.05917	0.06136	90
67912-68851	68397	0.06104	0.06341	93
67962-68901	68449	0.06271	0.06477	95
68027-68960	68500	0.06896	0.07159	105
68089-69010	68550	0.07563	0.07773	114
68150-69061	68648	0.07458	0.07705	113
68200-69111	68698	0.06813	0.07023	103
68281-69161	68750	0.06354	0.06545	96
68341-69211	68801	0.06042	0.06205	91
68398-69273	68851	0.06104	0.06273	92
68450-69323	68901	0.05854	0.06068	89
68501-69373	68960	0.05521	0.05727	84
68551-69425	69010	0.05833	0.06068	89
68649-69480	69061	0.05625	0.05864	86
68699-69587	69111	0.05813	0.06068	89
68751-69637	69161	0.05958	0.06205	91
68802-69688	69211	0.05729	0.06	88
68852-69738	69273	0.05542	0.05795	85
68902-69793	69323	0.06208	0.06545	96
68961-70099	69373	0.06	0.06341	93
69011-70149	69425	0.05792	0.06205	91
69062-70215	69480	0.05542	0.05932	87
69112-70273	69587	0.05938	0.06341	93
69162-70323	69637	0.06063	0.06477	95
69212-70373	69688	0.06125	0.06545	96
69274-70423	69738	0.05854	0.06273	92
69324-70473	69793	0.05917	0.06341	93
69374-70551	70099	0.05917	0.06341	93
69426-70601	70149	0.06167	0.06545	96
69481-70669	70215	0.05917	0.06273	92
69588-70722	70273	0.05333	0.05591	82
69638-70779	70323	0.05063	0.05318	78
69689-70830	70373	0.05313	0.05591	82
69739-70885	70423	0.05646	0.05932	87
69794-70936	70473	0.04854	0.05045	74
70100-70990	70551	0.04292	0.04432	65
70150-71040	70601	0.03708	0.03818	56
70216-71090	70669	0.03583	0.03682	54
70274-71140	70722	0.03188	0.03273	48
70324-71191	70779	0.03313	0.03409	50
70374-71456	70830	0.03313	0.03409	50
70424-71507	70885	0.04146	0.04227	62
70474-71560	70936	0.04292	0.04364	64
70552-71614	70990	0.04354	0.04432	65
70602-71664	71040	0.03854	0.03955	58
70670-71714	71090	0.03729	0.03818	56
70723-71764	71140	0.03542	0.03682	54
70780-71814	71191	0.03583	0.03682	54
70831-71864	71456	0.03333	0.03409	50
70886-71914	71507	0.03	0.03068	45
70937-71964	71560	0.02979	0.03068	45
70991-72014	71614	0.02917	0.03	44
71041-72064	71664	0.03042	0.03136	46
71091-72120	71714	0.03229	0.03341	49
71141-72176	71764	0.03542	0.03682	54
71192-72226	71814	0.03229	0.03341	49
71457-72276	71864	0.035	0.03614	53
71508-72326	71914	0.02604	0.02727	40
71561-72376	71964	0.02521	0.02659	39
71615-72426	72014	0.02458	0.02591	38
71665-72476	72064	0.02479	0.02591	38
71715-72526	72120	0.02292	0.02386	35
71765-72576	72176	0.02354	0.02455	36
71815-72626	72226	0.02188	0.02318	34
71865-72676	72276	0.02313	0.02455	36
71915-72726	72326	0.02438	0.02591	38
71965-72785	72376	0.02563	0.02727	40
72015-72835	72426	0.02792	0.02932	43
72065-72885	72476	0.02792	0.02932	43
72121-72936	72526	0.0275	0.02864	42
72177-72986	72576	0.02375	0.02455	36
72227-73036	72626	0.02396	0.02455	36
72277-73090	72676	0.02313	0.02386	35
72327-73142	72726	0.02458	0.02523	37
72377-73192	72785	0.02333	0.02386	35
72427-73242	72835	0.02521	0.02591	38
72477-73298	72885	0.025	0.02591	38
72527-73348	72936	0.03063	0.03205	47
72577-73398	72986	0.03063	0.03205	47
72627-73448	73036	0.03063	0.03205	47
72677-73507	73090	0.03125	0.03273	48
72727-73557	73142	0.03208	0.03341	49
72786-73611	73192	0.03229	0.03341	49
72836-73661	73242	0.03125	0.03273	48
72886-73711	73298	0.03	0.03136	46
72937-73761	73348	0.02854	0.03	44
72987-73811	73398	0.02854	0.03	44
73037-73861	73448	0.02833	0.03	44
73091-73911	73507	0.02646	0.02795	41
73143-73961	73557	0.02771	0.02932	43
73193-74011	73611	0.03021	0.03205	47
73244-74062	73661	0.03146	0.03341	49
73299-74112	73711	0.03208	0.03409	50
73349-74162	73761	0.02833	0.03	44
73399-74212	73811	0.03146	0.03341	49
73449-74263	73861	0.03208	0.03409	50
73508-74315	73911	0.03333	0.03545	52
73558-74370	73961	0.03688	0.03955	58
73612-74429	74011	0.03646	0.03955	58
73662-74480	74062	0.03667	0.03955	58
73712-74530	74112	0.03667	0.03955	58
73762-74580	74162	0.03667	0.03955	58
73812-74630	74212	0.04042	0.04364	64
73862-74680	74263	0.04042	0.04364	64
73912-74730	74315	0.04063	0.04364	64
73962-74780	74370	0.03792	0.04091	60
74012-74830	74429	0.03667	0.03955	58
74063-74886	74480	0.03688	0.03955	58
74113-74944	74530	0.03979	0.04227	62
74163-75172	74580	0.04417	0.04705	69
74213-75228	74630	0.04292	0.04568	67
74264-75283	74680	0.04563	0.04841	71
74316-75333	74730	0.04563	0.04841	71
74371-75384	74780	0.0425	0.045	66
74430-75434	74830	0.04063	0.04295	63
74481-75486	74886	0.04104	0.04364	64
74531-75541	74944	0.04479	0.04773	70
74581-75597	75172	0.04771	0.05045	74
74631-75647	75228	0.04729	0.04977	73
74681-75697	75283	0.04917	0.05182	76
74731-75748	75333	0.04854	0.05114	75
74781-75798	75384	0.05	0.0525	77
74831-75848	75434	0.04875	0.05114	75
74887-75898	75486	0.04604	0.04841	71
74945-75949	75541	0.04417	0.04636	68
75173-76010	75597	0.03958	0.04091	60
75229-76065	75647	0.03771	0.03886	57
75284-76115	75697	0.04021	0.04159	61
75334-76165	75748	0.03896	0.04023	59
75385-76215	75798	0.03917	0.04023	59
75435-76266	75848	0.03979	0.04091	60
75487-76320	75898	0.04104	0.04227	62
75542-76379	75949	0.04083	0.04159	61
75598-76429	76010	0.03792	0.03886	57
75648-76479	76065	0.03542	0.03614	53
75698-76529	76115	0.03354	0.03409	50
75749-76579	76165	0.03271	0.03341	49
75799-76629	76215	0.03	0.03068	45
75849-76679	76266	0.02958	0.03	44
75899-76729	76320	0.02896	0.02932	43
75950-76779	76379	0.02667	0.02727	40
76011-76829	76429	0.02625	0.02727	40
76066-76879	76479	0.02563	0.02659	39
76116-76929	76529	0.01979	0.02045	30
76166-76979	76579	0.01917	0.01977	29
76216-77029	76629	0.01771	0.01841	27
76267-77079	76679	0.01708	0.01773	26
76321-77129	76729	0.01271	0.01295	19
76380-77179	76779	0.00979	0.01023	15
76430-77229	76829	0.01042	0.01091	16
76480-77279	76879	0.00958	0.01023	15
76530-77329	76929	0.00979	0.01023	15
76580-77379	76979	0.01167	0.01227	18
76630-77429	77029	0.0125	0.01295	19
76680-77479	77079	0.01229	0.01295	19
76730-77529	77129	0.01292	0.01364	20
76780-77579	77179	0.01438	0.015	22
76830-77629	77229	0.01438	0.015	22
76880-77679	77279	0.01438	0.015	22
76930-77729	77329	0.01438	0.015	22
76980-77779	77379	0.015	0.01568	23
77030-77829	77429	0.01521	0.01568	23
77080-77879	77479	0.01708	0.01773	26
77130-77929	77529	0.01896	0.01977	29
77180-77979	77579	0.02021	0.02114	31
77230-78033	77629	0.02292	0.02386	35
77280-78084	77679	0.02521	0.02591	38
77330-78134	77729	0.025	0.02591	38
77380-78184	77779	0.02333	0.02386	35
77430-78234	77829	0.02458	0.02523	37
77480-78285	77879	0.02708	0.02795	41
77530-78336	77929	0.02646	0.02727	40
77580-78386	77979	0.025	0.02591	38
77630-78436	78033	0.02375	0.02455	36
77680-78486	78084	0.02438	0.02523	37
77730-78536	78134	0.025	0.02591	38
77780-78586	78184	0.025	0.02591	38
77830-78636	78234	0.02583	0.02659	39
77880-78686	78285	0.02396	0.02455	36
77930-78736	78336	0.02333	0.02386	35
77980-78786	78386	0.02271	0.02318	34
78034-78836	78436	0.0225	0.02318	34
78085-78886	78486	0.02146	0.0225	33
78135-78937	78536	0.02458	0.02591	38
78185-78992	78586	0.02563	0.02727	40
78235-79053	78636	0.02479	0.02659	39
78287-79105	78686	0.02854	0.03068	45
78337-79161	78736	0.03313	0.03545	52
78387-79219	78786	0.03521	0.0375	55
78437-79276	78836	0.03708	0.03955	58
78487-79327	78886	0.03958	0.04227	62
78537-79378	78937	0.04208	0.045	66
78587-79428	78992	0.04167	0.04432	65
78637-79478	79053	0.04063	0.04364	64
78687-79528	79105	0.04063	0.04364	64
78737-79578	79161	0.04271	0.04568	67
78787-79636	79219	0.04333	0.04636	68
78837-79686	79276	0.04021	0.04295	63
78887-79736	79327	0.03958	0.04227	62
78938-79786	79378	0.03708	0.03955	58
78993-79836	79428	0.03583	0.03818	56
79054-79886	79478	0.03521	0.0375	55
79106-79936	79528	0.02833	0.03	44
79162-79986	79578	0.025	0.02659	39
79220-80036	79636	0.02292	0.02455	36
79277-80086	79686	0.02229	0.02386	35
79328-80136	79736	0.02042	0.02182	32
79379-80186	79786	0.01813	0.01909	28
79429-80236	79836	0.01667	0.01773	26
79479-80286	79886	0.01542	0.01636	24
79529-80343	79936	0.01542	0.01636	24
79579-80400	79986	0.01625	0.01705	25
79637-80450	80036	0.02	0.02114	31
79687-80500	80086	0.02438	0.02591	38
79737-80550	80136	0.02438	0.02591	38
79787-80604	80186	0.02375	0.02523	37
79837-80660	80236	0.02438	0.02591	38
79887-80710	80286	0.02438	0.02591	38
79937-80780	80343	0.02583	0.02727	40
79987-80830	80400	0.02521	0.02659	39
80037-80880	80450	0.02667	0.02795	41
80087-80930	80500	0.02854	0.03	44
80137-80980	80550	0.02854	0.03	44
80187-81040	80604	0.02833	0.03	44
80237-81090	80660	0.03146	0.03341	49
80287-81146	80710	0.03771	0.04023	59
80344-81200	80780	0.04021	0.04295	63
80401-81250	80830	0.03979	0.04227	62
80451-81300	80880	0.03479	0.03682	54
80501-81350	80930	0.03104	0.03273	48
80551-81400	80980	0.03167	0.03341	49
80605-81450	81040	0.03229	0.03409	50
80661-81500	81090	0.03292	0.03477	51
80711-81550	81146	0.03354	0.03545	52
80781-81600	81200	0.03333	0.03545	52
80831-81650	81250	0.03521	0.0375	55
80881-81700	81300	0.03313	0.03545	52
80931-81750	81350	0.03208	0.03409	50
80981-81800	81400	0.03396	0.03614	53
81041-81864	81450	0.03708	0.03955	58
81091-81929	81500	0.03792	0.04023	59
81147-81979	81550	0.03354	0.03545	52
81201-82029	81600	0.03333	0.03477	51
81251-82079	81650	0.03208	0.03409	50
81301-82129	81700	0.03292	0.03477	51
81351-82182	81750	0.03417	0.03614	53
81401-82232	81800	0.03417	0.03614	53
81451-82282	81864	0.03417	0.03614	53
81501-82332	81929	0.03438	0.03614	53
81551-82382	81979	0.03438	0.03614	53
81601-82432	82029	0.0325	0.03409	50
81651-82482	82079	0.03333	0.03477	51
81701-82532	82129	0.03542	0.03682	54
81751-82582	82182	0.03458	0.03614	53
81801-82632	82232	0.03375	0.03477	51
81865-82682	82282	0.03188	0.03273	48
81930-82732	82332	0.03042	0.03136	46
81980-82782	82382	0.02938	0.03	44
82030-82832	82432	0.02646	0.02727	40
82080-82882	82482	0.02458	0.02523	37
82130-82932	82532	0.02438	0.02523	37
82183-82989	82582	0.02458	0.02523	37
82233-83045	82632	0.0275	0.02795	41
82283-83095	82682	0.02875	0.02932	43
82333-83145	82732	0.02875	0.02932	43
82383-83195	82782	0.0275	0.02795	41
82433-83245	82832	0.0275	0.02795	41
82483-83295	82882	0.02667	0.02727	40
82533-83345	82932	0.02646	0.02727	40
82583-83395	82989	0.02979	0.03068	45
82633-83445	83045	0.02813	0.02932	43
82683-83495	83095	0.02688	0.02795	41
82733-83551	83145	0.02646	0.02727	40
82783-83609	83195	0.02563	0.02659	39
82833-83659	83245	0.02563	0.02659	39
82883-83709	83295	0.02625	0.02727	40
82933-83767	83345	0.02854	0.02932	43
82990-83831	83395	0.03083	0.03205	47
83046-83881	83445	0.02729	0.02864	42
83096-83931	83495	0.02604	0.02727	40
83146-83981	83551	0.02479	0.02591	38
83196-84031	83609	0.02542	0.02659	39
83246-84081	83659	0.02625	0.02727	40
83296-84131	83709	0.02646	0.02727	40
83346-84181	83767	0.02875	0.02932	43
83396-84231	83831	0.02542	0.02591	38
83446-84281	83881	0.02729	0.02795	41
83496-84331	83931	0.02917	0.03	44
83552-84381	83981	0.02833	0.02932	43
83610-84431	84031	0.02958	0.03068	45
83660-84481	84081	0.02958	0.03068	45
83710-84531	84131	0.03083	0.03205	47
83768-84581	84181	0.02875	0.03	44
83832-84631	84231	0.02625	0.02727	40
83882-84711	84281	0.02958	0.03068	45
83932-84761	84331	0.035	0.03614	53
83982-84811	84381	0.03479	0.03614	53
84032-84861	84431	0.03542	0.03682	54
84082-84911	84481	0.03583	0.0375	55
84132-84961	84531	0.03375	0.03545	52
84182-85011	84581	0.03083	0.03273	48
84232-85061	84631	0.02958	0.03136	46
84282-85111	84711	0.02833	0.03	44
84332-85166	84761	0.02646	0.02795	41
84382-85216	84811	0.02667	0.02795	41
84432-85267	84861	0.02625	0.02727	40
84482-85317	84911	0.02813	0.02932	43
84532-85367	84961	0.02688	0.02795	41
84582-85417	85011	0.02813	0.02932	43
84632-85467	85061	0.02646	0.02727	40
84712-85517	85111	0.02375	0.02455	36
84762-85567	85166	0.01771	0.01841	27
84812-85617	85216	0.01771	0.01841	27
84862-85669	85267	0.0175	0.01773	26
84912-85719	85317	0.01833	0.01841	27
84962-85856	85367	0.02542	0.02591	38
85012-85934	85417	0.03021	0.03068	45
85062-85989	85467	0.03271	0.03341	49
85112-86039	85517	0.03542	0.03614	53
85167-86098	85567	0.04021	0.04091	60
85217-86173	85617	0.04188	0.04295	63
85268-86224	85669	0.04417	0.045	66
85318-86274	85719	0.04479	0.04568	67
85368-86324	85856	0.04542	0.04636	68
85418-86374	85934	0.04583	0.04705	69
85468-86424	85989	0.04688	0.04841	71
85518-86477	86039	0.05083	0.0525	77
85568-86533	86098	0.05271	0.05455	80
85619-86583	86173	0.05313	0.05455	80
85670-86633	86224	0.05521	0.05727	84
85720-86687	86274	0.05542	0.05727	84
85857-86737	86324	0.05208	0.05318	78
85935-86792	86374	0.04792	0.04909	72
85990-86842	86424	0.04729	0.04841	71
86040-86892	86477	0.04396	0.045	66
86099-86942	86533	0.03979	0.04091	60
86174-86992	86583	0.03667	0.0375	55
86225-87042	86633	0.03417	0.03545	52
86275-87092	86687	0.03292	0.03409	50
86325-87142	86737	0.03375	0.03477	51
86375-87192	86792	0.0325	0.03341	49
86425-87242	86842	0.03188	0.03273	48
86478-87292	86892	0.02854	0.02932	43
86534-87342	86942	0.02667	0.02727	40
86584-87392	86992	0.02688	0.02795	41
86634-87442	87042	0.02438	0.02523	37
86688-87492	87092	0.02438	0.02523	37
86738-87542	87142	0.02146	0.0225	33
86793-87592	87192	0.02229	0.02318	34
86843-87642	87242	0.02167	0.0225	33
86893-87692	87292	0.02417	0.02523	37
86943-87742	87342	0.02417	0.02523	37
86993-87792	87392	0.02729	0.02864	42
87043-87842	87442	0.02792	0.02932	43
87093-87892	87492	0.02729	0.02864	42
87143-87942	87542	0.02521	0.02659	39
87193-87992	87592	0.02688	0.02795	41
87243-88042	87642	0.02896	0.03	44
87293-88092	87692	0.02854	0.02932	43
87343-88142	87742	0.02854	0.02932	43
87393-88192	87792	0.02729	0.02795	41
87443-88244	87842	0.02854	0.02932	43
87493-88294	87892	0.02708	0.02795	41
87543-88344	87942	0.02563	0.02659	39
87593-88394	87992	0.02292	0.02386	35
87643-88444	88042	0.02167	0.0225	33
87693-88494	88092	0.01854	0.01909	28
87743-88544	88142	0.01813	0.01841	27
87793-88594	88192	0.01563	0.01568	23
87843-88644	88244	0.01438	0.01432	21
87893-88694	88294	0.01438	0.01432	21
87943-88744	88344	0.01375	0.01364	20
87993-88794	88394	0.01083	0.01091	16
88043-88844	88444	0.01	0.01023	15
88093-88894	88494	0.00854	0.00886	13
88143-88944	88544	0.00792	0.00818	12
88193-88994	88594	0.00875	0.00886	13
88245-89044	88644	0.0075	0.0075	11
88295-89094	88694	0.00729	0.0075	11
88345-89144	88744	0.00729	0.0075	11
88395-89194	88794	0.00729	0.0075	11
88445-89244	88844	0.00792	0.00818	12
88495-89294	88894	0.00792	0.00818	12
88545-89344	88944	0.00708	0.0075	11
88595-89394	88994	0.00646	0.00682	10
88645-89444	89044	0.00771	0.00818	12
88695-89494	89094	0.00708	0.0075	11
88745-89544	89144	0.00771	0.00818	12
88795-89594	89194	0.00708	0.0075	11
88845-89644	89244	0.00458	0.00477	7
88895-89694	89294	0.00458	0.00477	7
88945-89744	89344	0.00583	0.00614	9
88995-89794	89394	0.005	0.00545	8
89045-89844	89444	0.00646	0.00682	10
89095-89894	89494	0.00646	0.00682	10
89145-89944	89544	0.00708	0.0075	11
89195-89998	89594	0.00771	0.00818	12
89245-90048	89644	0.00771	0.00818	12
89295-90098	89694	0.00771	0.00818	12
89345-90148	89744	0.00833	0.00886	13
89395-90198	89794	0.00833	0.00886	13
89445-90248	89844	0.00708	0.0075	11
89495-90298	89894	0.00771	0.00818	12
89545-90376	89944	0.00833	0.00886	13
89595-90441	89998	0.00896	0.00955	14
89645-90529	90048	0.00958	0.01023	15
89695-90579	90098	0.00958	0.01023	15
89745-90630	90148	0.00896	0.00955	14
89795-90680	90198	0.01271	0.01364	20
89845-90730	90248	0.01125	0.01227	18
89895-90780	90298	0.01063	0.01159	17
89945-90830	90376	0.01063	0.01159	17
89999-90880	90441	0.01	0.01091	16
90049-90930	90529	0.01	0.01091	16
90099-90980	90579	0.01063	0.01159	17
90149-91030	90630	0.01	0.01091	16
90199-91080	90680	0.01063	0.01159	17
90249-91130	90730	0.01146	0.01227	18
90299-91180	90780	0.01208	0.01295	19
90377-91230	90830	0.01083	0.01159	17
90442-91280	90880	0.01083	0.01159	17
90530-91330	90930	0.01146	0.01227	18
90580-91380	90980	0.01271	0.01364	20
90631-91439	91030	0.01208	0.01295	19
90681-91489	91080	0.00833	0.00886	13
90731-91539	91130	0.00771	0.00818	12
90781-91590	91180	0.00833	0.00886	13
90831-91641	91230	0.00833	0.00886	13
90881-91691	91280	0.00917	0.00955	14
90931-91741	91330	0.00917	0.00955	14
90981-91791	91380	0.00979	0.01023	15
91031-91841	91439	0.01063	0.01091	16
91081-91891	91489	0.01	0.01023	15
91131-91941	91539	0.00917	0.00955	14
91181-91991	91590	0.00854	0.00886	13
91231-92041	91641	0.00979	0.01023	15
91281-92091	91691	0.00917	0.00955	14
91331-92141	91741	0.00792	0.00818	12
91381-92191	91791	0.00792	0.00818	12
91440-92241	91841	0.00854	0.00886	13
91490-92291	91891	0.00917	0.00955	14
91540-92341	91941	0.00979	0.01023	15
91591-92391	91991	0.00979	0.01023	15
91642-92441	92041	0.00917	0.00955	14
91692-92491	92091	0.01021	0.01091	16
91742-92541	92141	0.01167	0.01227	18
91792-92591	92191	0.01042	0.01091	16
91842-92641	92241	0.01104	0.01159	17
91892-92691	92291	0.01167	0.01227	18
91942-92741	92341	0.01375	0.01432	21
91992-92791	92391	0.01313	0.01364	20
92042-92841	92441	0.01479	0.015	22
92092-92891	92491	0.01542	0.01568	23
92142-92941	92541	0.01542	0.01568	23
92192-92991	92591	0.01417	0.01432	21
92242-93041	92641	0.01417	0.01432	21
92292-93091	92691	0.01354	0.01364	20
92342-93141	92741	0.01375	0.01364	20
92392-93191	92791	0.01375	0.01364	20
92442-93241	92841	0.01375	0.01364	20
92492-93291	92891	0.01396	0.01364	20
92542-93341	92941	0.01188	0.01159	17
92592-93391	92991	0.01313	0.01295	19
92642-93441	93041	0.01229	0.01227	18
92692-93491	93091	0.01229	0.01227	18
92742-93541	93141	0.01083	0.01091	16
92792-93591	93191	0.01146	0.01159	17
92842-93641	93241	0.00854	0.00886	13
92892-93691	93291	0.00792	0.00818	12
92942-93741	93341	0.00938	0.00955	14
92992-93791	93391	0.00938	0.00955	14
93042-93841	93441	0.01125	0.01159	17
93092-93891	93491	0.01188	0.01227	18
93142-93941	93541	0.01104	0.01159	17
93192-93991	93591	0.01167	0.01227	18
93242-94041	93641	0.01167	0.01227	18
93292-94091	93691	0.00958	0.01023	15
93342-94141	93741	0.00958	0.01023	15
93392-94191	93791	0.00833	0.00886	13
93442-94241	93841	0.00771	0.00818	12
93492-94291	93891	0.00833	0.00886	13
93542-94347	93941	0.00896	0.00955	14
93592-94397	93991	0.00896	0.00955	14
93642-94447	94041	0.01021	0.01091	16
93692-94497	94091	0.01021	0.01091	16
93742-94547	94141	0.00875	0.00955	14
93792-94597	94191	0.00938	0.01023	15
93842-94647	94241	0.00688	0.0075	11
93892-94697	94291	0.00625	0.00682	10
93942-94747	94347	0.00625	0.00682	10
93992-94797	94397	0.005	0.00545	8
94042-94847	94447	0.005	0.00545	8
94092-94897	94497	0.00625	0.00682	10
94142-94947	94547	0.00625	0.00682	10
94192-94997	94597	0.0075	0.00818	12
94242-95047	94647	0.00896	0.00955	14
94292-95097	94697	0.00896	0.00955	14
94348-95147	94747	0.00958	0.01023	15
94398-95197	94797	0.00896	0.00955	14
94448-95247	94847	0.00833	0.00886	13
94498-95297	94897	0.00833	0.00886	13
94548-95347	94947	0.00958	0.01023	15
94598-95397	94997	0.00896	0.00955	14
94648-95447	95047	0.00979	0.01023	15
94698-95497	95097	0.00979	0.01023	15
94748-95547	95147	0.00979	0.01023	15
94798-95603	95197	0.01042	0.01091	16
94848-95653	95247	0.01042	0.01091	16
94898-95703	95297	0.00917	0.00955	14
94948-95753	95347	0.00917	0.00955	14
94998-95803	95397	0.00792	0.00818	12
95048-95853	95447	0.00771	0.00818	12
95098-95903	95497	0.00708	0.0075	11
95148-95953	95547	0.00583	0.00614	9
95198-96003	95603	0.00708	0.0075	11
95248-96053	95653	0.00646	0.00682	10
95298-96103	95703	0.00646	0.00682	10
95348-96153	95753	0.00604	0.00614	9
95398-96203	95803	0.00729	0.0075	11
95448-96253	95853	0.00646	0.00682	10
95498-96303	95903	0.00875	0.00886	13
95548-96353	95953	0.00875	0.00886	13
95604-96403	96003	0.00813	0.00818	12
95654-96453	96053	0.00813	0.00818	12
95704-96503	96103	0.00813	0.00818	12
95754-96553	96153	0.00896	0.00886	13
95804-96603	96203	0.00896	0.00886	13
95854-96653	96253	0.00854	0.00818	12
95904-96703	96303	0.00917	0.00886	13
95954-96753	96353	0.00917	0.00886	13
96004-96803	96403	0.00854	0.00818	12
96054-96853	96453	0.00917	0.00886	13
96104-96903	96503	0.00917	0.00886	13
96154-96953	96553	0.00896	0.00886	13
96204-97005	96603	0.00771	0.0075	11
96254-97055	96653	0.00771	0.0075	11
96304-97105	96703	0.00542	0.00545	8
96354-97155	96753	0.00542	0.00545	8
96404-97206	96803	0.00542	0.00545	8
96454-97256	96853	0.00542	0.00545	8
96504-97306	96903	0.00625	0.00614	9
96554-97356	96953	0.00667	0.00682	10
96604-97406	97005	0.00667	0.00682	10
96654-97456	97055	0.00646	0.00682	10
96704-97506	97105	0.00583	0.00614	9
96754-97725	97155	0.00521	0.00545	8
96804-97775	97206	0.00583	0.00614	9
96854-97825	97256	0.00583	0.00614	9
96904-97875	97306	0.00583	0.00614	9
96954-97925	97356	0.00604	0.00614	9
97006-97975	97406	0.00667	0.00682	10
97056-98025	97456	0.00729	0.0075	11
97106-98075	97506	0.00792	0.00818	12
97156-98125	97725	0.00854	0.00886	13
97207-98175	97775	0.00917	0.00955	14
97257-98225	97825	0.00979	0.01023	15
97307-98292	97875	0.00958	0.01023	15
97357-98342	97925	0.00896	0.00955	14
97407-98392	97975	0.00896	0.00955	14
97457-98442	98025	0.01083	0.01159	17
97507-98492	98075	0.01021	0.01091	16
97726-98542	98125	0.01083	0.01159	17
97776-98592	98175	0.00958	0.01023	15
97826-98642	98225	0.00896	0.00955	14
97876-98692	98292	0.00896	0.00955	14
97926-98742	98342	0.00813	0.00886	13
97976-98792	98392	0.0075	0.00818	12
98026-98842	98442	0.00688	0.0075	11
98076-98892	98492	0.00625	0.00682	10
98126-98942	98542	0.00625	0.00682	10
98176-98992	98592	0.00563	0.00614	9
98226-99042	98642	0.005	0.00545	8
98293-99092	98692	0.00438	0.00477	7
98343-99142	98742	0.00375	0.00409	6
98393-99192	98792	0.00375	0.00409	6
98443-99242	98842	0.00125	0.00136	2
98493-99292	98892	0.00125	0.00136	2
98543-99342	98942	0.00063	0.00068	1
98593-99392	98992	0.00063	0.00068	1
98643-99442	99042	0.00063	0.00068	1
98693-99492	99092	0.00125	0.00136	2
98743-99542	99142	0.00188	0.00205	3
98793-99592	99192	0.00188	0.00205	3
98843-99642	99242	0.00188	0.00205	3
98893-99692	99292	0.00188	0.00205	3
98943-99742	99342	0.00188	0.00205	3
98993-99792	99392	0.00188	0.00205	3
99043-99842	99442	0.0025	0.00273	4
99093-99892	99492	0.0025	0.00273	4
99143-99942	99542	0.00313	0.00341	5
99193-99992	99592	0.00313	0.00341	5
99243-100042	99642	0.00438	0.00477	7
99293-100092	99692	0.005	0.00545	8
99343-100142	99742	0.005	0.00545	8
99393-100192	99792	0.005	0.00545	8
99443-100242	99842	0.005	0.00545	8
99493-100292	99892	0.00438	0.00477	7
99543-100342	99942	0.00438	0.00477	7
99593-100392	99992	0.005	0.00545	8
99643-100442	100042	0.005	0.00545	8
99693-100492	100092	0.005	0.00545	8
99743-100542	100142	0.005	0.00545	8
99793-100592	100192	0.005	0.00545	8
99843-100642	100242	0.00438	0.00477	7
99893-100692	100292	0.00438	0.00477	7
99943-100743	100342	0.00375	0.00409	6
99993-100793	100392	0.005	0.00545	8
100043-100843	100442	0.00375	0.00409	6
100093-100900	100492	0.00375	0.00409	6
100143-100955	100542	0.00375	0.00409	6
100193-101005	100592	0.00438	0.00477	7
100243-101055	100642	0.00521	0.00545	8
100293-101105	100692	0.00583	0.00614	9
100343-101155	100743	0.00729	0.0075	11
100393-101205	100793	0.00667	0.00682	10
100443-101255	100843	0.00667	0.00682	10
100493-101305	100900	0.00667	0.00682	10
100543-101355	100955	0.00604	0.00614	9
100593-101405	101005	0.00604	0.00614	9
100643-101455	101055	0.00604	0.00614	9
100693-101505	101105	0.00604	0.00614	9
100744-101555	101155	0.00604	0.00614	9
100794-101605	101205	0.00479	0.00477	7
100844-101655	101255	0.00479	0.00477	7
100901-101705	101305	0.00417	0.00409	6
100956-101755	101355	0.00417	0.00409	6
101006-101805	101405	0.00479	0.00477	7
101056-101855	101455	0.00458	0.00477	7
101106-101906	101505	0.00458	0.00477	7
101156-101956	101555	0.0025	0.00273	4
101206-102006	101605	0.00313	0.00341	5
101256-102056	101655	0.00396	0.00409	6
101306-102106	101705	0.00396	0.00409	6
101356-102156	101755	0.00396	0.00409	6
101406-102206	101805	0.00458	0.00477	7
101456-102256	101855	0.00458	0.00477	7
101506-102306	101906	0.00521	0.00545	8
101556-102356	101956	0.00521	0.00545	8
101606-102406	102006	0.00521	0.00545	8
101656-102461	102056	0.00667	0.00682	10
101706-102511	102106	0.00667	0.00682	10
101756-102561	102156	0.00729	0.0075	11
101806-102634	102206	0.00604	0.00614	9
101856-102684	102256	0.00542	0.00545	8
101907-102734	102306	0.00542	0.00545	8
101957-102785	102356	0.00542	0.00545	8
102007-102835	102406	0.00604	0.00614	9
102057-102886	102461	0.00813	0.00818	12
102107-102936	102511	0.00875	0.00886	13
102157-102986	102561	0.00875	0.00886	13
102207-103036	102634	0.00813	0.00818	12
102257-103098	102684	0.00875	0.00886	13
102307-103148	102734	0.00875	0.00886	13
102357-103198	102785	0.00938	0.00955	14
102407-103248	102835	0.00938	0.00955	14
102462-103316	102886	0.00854	0.00886	13
102512-103366	102936	0.00917	0.00955	14
102562-103416	102986	0.01042	0.01091	16
102635-103466	103036	0.01042	0.01091	16
102685-103516	103098	0.01167	0.01227	18
102735-103566	103148	0.01167	0.01227	18
102786-103616	103198	0.01479	0.01568	23
102836-103666	103248	0.01354	0.01432	21
102887-103788	103316	0.01146	0.01227	18
102937-103838	103366	0.01083	0.01159	17
102987-103889	103416	0.01083	0.01159	17
103037-103939	103466	0.01146	0.01227	18
103099-103989	103516	0.01083	0.01159	17
103149-104039	103566	0.01083	0.01159	17
103199-104089	103616	0.01104	0.01159	17
103249-104139	103666	0.01188	0.01227	18
103317-104189	103788	0.01125	0.01159	17
103367-104239	103838	0.01063	0.01091	16
103417-104289	103889	0.01	0.01023	15
103467-104339	103939	0.01125	0.01159	17
103517-104389	103989	0.01	0.01023	15
103567-104439	104039	0.01	0.01023	15
103617-104489	104089	0.00688	0.00682	10
103667-104539	104139	0.00688	0.00682	10
103789-104589	104189	0.00604	0.00614	9
103839-104639	104239	0.00604	0.00614	9
103890-104689	104289	0.00604	0.00614	9
103940-104739	104339	0.00542	0.00545	8
103990-104789	104389	0.00542	0.00545	8
104040-104839	104439	0.00479	0.00477	7
104090-104889	104489	0.00396	0.00409	6
104140-104939	104539	0.00375	0.00409	6
104190-104989	104589	0.00375	0.00409	6
104240-105039	104639	0.00375	0.00409	6
104290-105089	104689	0.0025	0.00273	4
104340-105139	104739	0.00125	0.00136	2
104390-105189	104789	0.00125	0.00136	2
104440-105239	104839	0.00063	0.00068	1
104490-105289	104889	0.00063	0.00068	1
104540-105339	104939	0.00063	0.00068	1
104590-105389	104989	0.00063	0.00068	1
104640-105439	105039	0.00063	0.00068	1
104690-105489	105089	0.00063	0.00068	1
104740-105539	105139	0.00063	0.00068	1
104790-105589	105189	0.00063	0.00068	1
104840-105639	105239	0.00063	0.00068	1
104890-105689	105289	0.00063	0.00068	1
104940-105739	105339	0	0	0
104990-105789	105389	0	0	0
105040-105839	105439	0	0	0
105090-105889	105489	0	0	0
105140-105939	105539	0	0	0
105190-105989	105589	0	0	0
105240-106039	105639	0.00063	0.00068	1
105290-106096	105689	0.00063	0.00068	1
105340-106146	105739	0.00125	0.00136	2
105390-106196	105789	0.005	0.00545	8
105440-106246	105839	0.00667	0.00682	10
105490-106296	105889	0.00729	0.0075	11
105540-106346	105939	0.00729	0.0075	11
105590-106396	105989	0.00729	0.0075	11
105640-106446	106039	0.00729	0.0075	11
105690-106496	106096	0.00792	0.00818	12
105740-106546	106146	0.00792	0.00818	12
105790-106596	106196	0.00792	0.00818	12
105840-106646	106246	0.00792	0.00818	12
105890-106696	106296	0.00792	0.00818	12
105940-106746	106346	0.00792	0.00818	12
105990-106796	106396	0.00792	0.00818	12
106040-106846	106446	0.00813	0.00818	12
106097-106896	106496	0.00813	0.00818	12
106147-106946	106546	0.0075	0.0075	11
106197-106996	106596	0.00375	0.00341	5
106247-107046	106646	0.00208	0.00205	3
106297-107096	106696	0.00208	0.00205	3
106347-107146	106746	0.00208	0.00205	3
106397-107196	106796	0.00208	0.00205	3
106447-107246	106846	0.00271	0.00273	4
106497-107304	106896	0.00208	0.00205	3
106547-107354	106946	0.00208	0.00205	3
106597-107404	106996	0.00208	0.00205	3
106647-107454	107046	0.00208	0.00205	3
106697-107504	107096	0.00208	0.00205	3
106747-107554	107146	0.00333	0.00341	5
106797-107604	107196	0.00333	0.00341	5
106847-107654	107246	0.0025	0.00273	4
106897-107704	107304	0.0025	0.00273	4
106947-107754	107354	0.00313	0.00341	5
106997-107804	107404	0.00313	0.00341	5
107047-107860	107454	0.00375	0.00409	6
107097-107910	107504	0.00375	0.00409	6
107147-107960	107554	0.00438	0.00477	7
107197-108010	107604	0.005	0.00545	8
107247-108060	107654	0.005	0.00545	8
107305-108110	107704	0.00625	0.00682	10
107355-108160	107754	0.00625	0.00682	10
107405-108210	107804	0.0075	0.00818	12
107455-108261	107860	0.00813	0.00886	13
107505-108311	107910	0.00813	0.00886	13
[truncated: 1,077 more rows]
