# Supplementary material for: Comparative Analysis of Four Buckwheat Species Based on Morphology and Complete Chloroplast Genome Sequences
Source: Sci Rep. 2017 Jul 26;7:6514. doi: 10.1038/s41598-017-06638-6 (PMC5529468; doi:10.1038/s41598-017-06638-6)
Supplement: Supplementary file 5 — Supplementary Table S4 [file 41598_2017_6638_MOESM5_ESM.xls]

## Sheet: F. dibotrys
Supplementary Table S4 The detail of simple sequence repeats in the Fagopyrum chloroplast genomes
ID	SSR nr.	SSR type	SSR	size	start	end	Locus	Location	Region
F. dibotrys	1	p1	(T)10	10	3362	3371	matK	gene	LSC
F. dibotrys	2	p1	(T)10	10	8124	8133	trnS-trnG	intergenic	LSC
F. dibotrys	3	p4	(GTCT)3	12	10559	10570	atpA	gene	LSC
F. dibotrys	4	p1	(A)10	10	11915	11924	atpA-atpF	intergenic	LSC
F. dibotrys	5	p4	(AATT)4	16	13776	13791	atpH-atpI	intergenic	LSC
F. dibotrys	6	p1	(A)11	11	15523	15533	rps2-rpoC2	intergenic	LSC
F. dibotrys	7	p1	(T)11	11	17671	17681	rpoC2	gene	LSC
F. dibotrys	8	p1	(T)10	10	25386	25395	rpoB	gene	LSC
F. dibotrys	9	p1	(A)10	10	27242	27251	rpoB-trnC	intergenic	LSC
F. dibotrys	10	p2	(TA)6	12	29996	30007	psbM-trnD	intergenic	LSC
F. dibotrys	11	p1	(A)14	14	31532	31545	trnT-psbD	intergenic	LSC
F. dibotrys	12	p2	(AT)6	12	35649	35660	trnS-psbZ	intergenic	LSC
F. dibotrys	13	p1	(A)10	10	36571	36580	trnG-trnfM	intergenic	LSC
F. dibotrys	14	p1	(A)11	11	44276	44286	ycf3 intron	intron	LSC
F. dibotrys	15	p1	(T)10	10	45093	45102	trnS-rps4	intergenic	LSC
F. dibotrys	16	p2	(TA)5	10	45420	45429	trnS-rps4	intergenic	LSC
F. dibotrys	17	p2	(AT)5	10	46559	46568	rps4-trnT	intergenic	LSC
F. dibotrys	18	p1	(A)10	10	46663	46672	rps4-trnT	intergenic	LSC
F. dibotrys	19	p1	(T)10	10	49361	49370	trnF-ndhJ	intergenic	LSC
F. dibotrys	20	p1	(T)11	11	50873	50883	ndhK	gene	LSC
F. dibotrys	21	p1	(T)11	11	52159	52169	ndhC-trnV	intergenic	LSC
F. dibotrys	22	p1	(A)11	11	55219	55229	atpB-rbcL	intergenic	LSC
F. dibotrys	23	p2	(TA)6	12	57427	57438	rbcL-accD	intergenic	LSC
F. dibotrys	24	p1	(A)16	16	61619	61634	ycf4-cemA	intergenic	LSC
F. dibotrys	25	p4	(AATG)3	12	62311	62322	cemA	gene	LSC
F. dibotrys	26	p2	(TA)5	10	62592	62601	petA	gene	LSC
F. dibotrys	27	p2	(TA)6	12	67958	67969	rpl33-rps18	intergenic	LSC
F. dibotrys	28	p1	(A)10	10	68187	68196	rpl33-rps18	intergenic	LSC
F. dibotrys	29	p5	(TTTTA)3	15	68784	68798	rps18-rpl20	intergenic	LSC
F. dibotrys	30	p5	(TCTAT)3	15	72073	72087	rpl20-clpP	intergenic	LSC
F. dibotrys	31	p2	(AT)6	12	77650	77661	petD intron	intron	LSC
F. dibotrys	32	p1	(T)10	10	78636	78645	rpoA	gene	LSC
F. dibotrys	33	p1	(T)12	12	84185	84196	rpl22	gene	LSC
F. dibotrys	34	p1	(T)10	10	86983	86992	rpl2-rpl23	intergenic	IR
F. dibotrys	35	p1	(A)10	10	87272	87281	ycf2	gene	IR
F. dibotrys	36	p3	(CTT)4	12	90391	90402	ycf2	gene	IR
F. dibotrys	37	p1	(A)14	14	112974	112987	ycf1	gene	IR
F. dibotrys	38	p2	(AT)7	14	115004	115017	ycf1-ndhF	intergenic	SSC
F. dibotrys	39	p1	(T)10	10	119026	119035	rpl32-trnL	intergenic	SSC
F. dibotrys	40	p4	(AATA)3	12	120879	120890	ndhD	gene	SSC
F. dibotrys	41	p2	(AT)5	10	122240	122249	ndhD-psaC	intergenic	SSC
F. dibotrys	42	p3	(ATA)4	12	122809	122820	psaC-ndhE	intergenic	SSC
F. dibotrys	43	p1	(A)10	10	123881	123890	ndhG-ndhI	intergenic	SSC
F. dibotrys	44	p2	(AT)7	14	128726	128739	rps15-ycf1	intergenic	SSC
F. dibotrys	45	p1	(T)14	14	130756	130769	ycf1	gene	IR
F. dibotrys	46	p3	(AAG)4	12	153341	153352	ycf2	gene	IR
F. dibotrys	47	p1	(T)10	10	156462	156471	ycf2	gene	IR
F. dibotrys	48	p1	(A)10	10	156751	156760	rpl2-rpl23	intergenic	IR

## Sheet: F. luojishanense
Supplementary Table S4 The detail of simple sequence repeats in the Fagopyrum chloroplast genomes
ID	SSR nr.	SSR type	SSR	size	start	end	Locus	Location	Region
F. luojishanense	1	p1	(T)10	10	127	136	trnH-psbA	intergenic	LSC
F. luojishanense	2	p2	(CT)5	10	3724	3733	matK-trnK	intergenic	LSC
F. luojishanense	3	p1	(A)10	10	4674	4683	trnK-rps16	intergenic	LSC
F. luojishanense	4	p2	(TA)5	10	4778	4787	trnK-rps16	intergenic	LSC
F. luojishanense	5	p1	(T)11	11	5121	5131	rps16 intron	intron	LSC
F. luojishanense	6	p1	(T)10	10	5427	5436	rps16 intron	intron	LSC
F. luojishanense	7	p1	(A)10	10	7761	7770	trnS-trnG	intergenic	LSC
F. luojishanense	8	p1	(T)10	10	7833	7842	trnS-trnG	intergenic	LSC
F. luojishanense	9	p2	(TA)5	10	8112	8121	trnS-trnG	intergenic	LSC
F. luojishanense	10	p4	(TCAA)3	12	8295	8306	trnS-trnG	intergenic	LSC
F. luojishanense	11	p4	(GTCT)3	12	10996	11007	atpA	gene	LSC
F. luojishanense	12	p1	(A)11	11	11555	11565	atpA-atpF	intergenic	LSC
F. luojishanense	13	p1	(A)10	10	12356	12365	atpF intron	intergenic	LSC
F. luojishanense	14	p1	(T)10	10	16236	16245	rpoC2	gene	LSC
F. luojishanense	15	p1	(T)11	11	18098	18108	rpoC2	gene	LSC
F. luojishanense	16	p1	(T)10	10	25809	25818	rpoB	gene	LSC
F. luojishanense	17	p1	(A)10	10	26894	26903	rpoB-trnC	intergenic	LSC
F. luojishanense	18	p2	(AT)5	10	27167	27176	rpoB-trnC	intergenic	LSC
F. luojishanense	19	p1	(T)10	10	27682	27691	rpoB-trnC	intergenic	LSC
F. luojishanense	20	p1	(C)10	10	30664	30673	trnD-trnY	intergenic	LSC
F. luojishanense	21	p2	(GA)5	10	31882	31891	trnE-trnT	intergenic	LSC
F. luojishanense	22	p1	(A)10	10	32869	32878	trnT-psbD	intergenic	LSC
F. luojishanense	23	p2	(AT)5	10	32884	32893	trnT-psbD	intergenic	LSC
F. luojishanense	24	p2	(TA)5	10	36206	36215	trnS-psbZ	intergenic	LSC
F. luojishanense	25	p1	(T)10	10	37056	37065	trnG-trnfM	intergenic	LSC
F. luojishanense	26	p1	(T)11	11	42471	42481	psaA-ycf3	intergenic	LSC
F. luojishanense	27	p2	(TA)5	10	45999	46008	trnS-rps4	intergenic	LSC
F. luojishanense	28	p1	(T)11	11	46939	46949	rps4-trnT	intergenic	LSC
F. luojishanense	29	p2	(TA)5	10	46984	46993	rps4-trnT	intergenic	LSC
F. luojishanense	30	p2	(AT)5	10	47627	47636	trnT-trnL	intergenic	LSC
F. luojishanense	31	p1	(A)11	11	48140	48150	trnL intron	intron	LSC
F. luojishanense	32	p3	(TTA)4	12	48239	48250	trnL intron	intron	LSC
F. luojishanense	33	p3	(AAT)4	12	51301	51312	ndhC-trnV	intergenic	LSC
F. luojishanense	34	p1	(T)11	11	52046	52056	ndhC-trnV	intergenic	LSC
F. luojishanense	35	p4	(AATG)3	12	62401	62412	cemA	gene	LSC
F. luojishanense	36	p2	(TA)5	10	62687	62696	cemA-petA	intergenic	LSC
F. luojishanense	37	p2	(AG)5	10	63970	63979	petA-psbJ	intergenic	LSC
F. luojishanense	38	p1	(A)10	10	64725	64734	psbF-psbE	intergenic	LSC
F. luojishanense	39	p1	(A)11	11	65670	65680	psbE-petL	intergenic	LSC
F. luojishanense	40	p1	(T)11	11	66921	66931	trnP-psaJ	intergenic	LSC
F. luojishanense	41	p1	(A)10	10	67110	67119	trnP-psaJ	intergenic	LSC
F. luojishanense	42	p1	(A)15	15	68335	68349	rpl33-rps18	intergenic	LSC
F. luojishanense	43	p1	(T)10	10	72106	72115	clpP intron	intron	LSC
F. luojishanense	44	p1	(T)11	11	78698	78708	rpoA	gene	LSC
F. luojishanense	45	p2	(AT)5	10	82260	82269	rpl16 intron	intron	LSC
F. luojishanense	46	p1	(T)13	13	84193	84205	rpl22	gene	LSC
F. luojishanense	47	p1	(T)10	10	84555	84564	rpl22-rps19	intergenic	IR
F. luojishanense	48	p1	(A)10	10	87193	87202	trnI-ycf2	intergenic	IR
F. luojishanense	49	p3	(CTT)4	12	90321	90332	ycf2	gene	IR
F. luojishanense	50	p1	(G)10	10	93945	93954	ycf2-trnL	intergenic	IR
F. luojishanense	51	p1	(T)11	11	118659	118669	rpl32-trnL	intergenic	SSC
F. luojishanense	52	p1	(T)12	12	118759	118770	rpl32-trnL	intergenic	SSC
F. luojishanense	53	p2	(TA)7	14	119366	119379	trnL-ccsA	intergenic	SSC
F. luojishanense	54	p1	(A)11	11	119666	119676	ccsA	gene	SSC
F. luojishanense	55	p4	(AATA)3	12	120755	120766	ndhD	gene	SSC
F. luojishanense	56	p2	(AT)5	10	122117	122126	ndhD-psaC	intergenic	SSC
F. luojishanense	57	p1	(A)11	11	125709	125719	ndhA intron	intron	SSC
F. luojishanense	58	p1	(C)10	10	149743	149752	trnL-ycf2	intergenic	IR
F. luojishanense	59	p3	(AAG)4	12	153365	153376	ycf2	gene	IR
F. luojishanense	60	p1	(T)10	10	156495	156504	ycf2-trnI	intergenic	IR
F. luojishanense	61	p1	(A)10	10	159133	159142	rpl22-rps19	intergenic	IR

## Sheet: F. esculentum
Supplementary Table S4 The detail of simple sequence repeats in the Fagopyrum chloroplast genomes
ID	SSR nr.	SSR type	SSR	size	start	end	Locus	Location	Region
Fagopyrum esculentum subsp. ancestrale	1	p1	(T)10	10	3351	3360	matK	gene	LSC
Fagopyrum esculentum subsp. ancestrale	2	p1	(A)10	10	4293	4302	trnK-rps16	intergenic	LSC
Fagopyrum esculentum subsp. ancestrale	3	p1	(A)11	11	4586	4596	trnK-rps16	intergenic	LSC
Fagopyrum esculentum subsp. ancestrale	4	p2	(TA)5	10	5347	5356	rps16 intron	intron	LSC
Fagopyrum esculentum subsp. ancestrale	5	p3	(TAT)4	12	7742	7753	trnS-trnG	intergenic	LSC
Fagopyrum esculentum subsp. ancestrale	6	p2	(AT)5	10	9648	9657	trnR-atpA	intergenic	LSC
Fagopyrum esculentum subsp. ancestrale	7	p4	(GTCT)3	12	10704	10715	atpA	gene	LSC
Fagopyrum esculentum subsp. ancestrale	8	p1	(T)11	11	15619	15630	rps2-rpoC2	intergenic	LSC
Fagopyrum esculentum subsp. ancestrale	9	p1	(A)10	10	15646	15655	rps2-rpoC2	intergenic	LSC
Fagopyrum esculentum subsp. ancestrale	10	p1	(T)11	11	17827	17837	rpoC2	gene	LSC
Fagopyrum esculentum subsp. ancestrale	11	p2	(TA)5	10	26989	26998	rpoB-trnC	intergenic	LSC
Fagopyrum esculentum subsp. ancestrale	12	p2	(TA)5	10	27028	27037	rpoB-trnC	intergenic	LSC
Fagopyrum esculentum subsp. ancestrale	13	p1	(A)10	10	27302	27311	rpoB-trnC	intergenic	LSC
Fagopyrum esculentum subsp. ancestrale	14	p1	(T)10	10	27462	27471	trnC-petN	intergenic	LSC
Fagopyrum esculentum subsp. ancestrale	15	p2	(TA)5	10	30148	30157	psbM-trnD	intergenic	LSC
Fagopyrum esculentum subsp. ancestrale	16	p2	(AT)6	12	35812	35823	trnS-psbZ	intergenic	LSC
Fagopyrum esculentum subsp. ancestrale	17	p2	(AT)5	10	46776	46785	rps4-trnT	intergenic	LSC
Fagopyrum esculentum subsp. ancestrale	18	p1	(A)10	10	46885	46894	rps4-trnT	intergenic	LSC
Fagopyrum esculentum subsp. ancestrale	19	p1	(A)10	10	48112	48121	rps4-trnT	intergenic	LSC
Fagopyrum esculentum subsp. ancestrale	20	p1	(T)10	10	51839	51848	ndhC-trnV	intergenic	LSC
Fagopyrum esculentum subsp. ancestrale	21	p1	(T)11	11	52437	52447	trnV intron	intron	LSC
Fagopyrum esculentum subsp. ancestrale	22	p2	(TA)5	10	57713	57722	rbcL-accD	intergenic	LSC
Fagopyrum esculentum subsp. ancestrale	23	p1	(T)10	10	57945	57954	rbcL-accD	intergenic	LSC
Fagopyrum esculentum subsp. ancestrale	24	p1	(A)10	10	61906	61915	ycf4-cemA	intergenic	LSC
Fagopyrum esculentum subsp. ancestrale	25	p1	(A)10	10	61919	61924	ycf4-cemA	intergenic	LSC
Fagopyrum esculentum subsp. ancestrale	26	p4	(AATG)3	12	62592	62603	cemA	gene	LSC
Fagopyrum esculentum subsp. ancestrale	27	p2	(TA)5	10	62877	62886	petA	gene	LSC
Fagopyrum esculentum subsp. ancestrale	28	p1	(T)13	13	67152	67164	trnP-psaJ	intergenic	LSC
Fagopyrum esculentum subsp. ancestrale	29	p3	(GTA)5	15	67203	67217	trnP-psaJ	intergenic	LSC
Fagopyrum esculentum subsp. ancestrale	30	p1	(A)10	10	67412	67421	trnP-psaJ	intergenic	LSC
Fagopyrum esculentum subsp. ancestrale	31	p2	(TA)6	12	68398	68409	rpl33-rps18	intergenic	LSC
Fagopyrum esculentum subsp. ancestrale	32	p4	(AATA)3	12	72106	72117	clpP intron	intron	LSC
Fagopyrum esculentum subsp. ancestrale	33	p1	(A)10	10	72195	72204	clpP intron	intron	LSC
Fagopyrum esculentum subsp. ancestrale	34	p1	(A)10	10	72932	72941	clpP-psbB	intergenic	LSC
Fagopyrum esculentum subsp. ancestrale	35	p2	(AT)5	10	78063	78072	petD intron	intron	LSC
Fagopyrum esculentum subsp. ancestrale	36	p2	(AT)5	10	82607	82616	rpl16 intron	intron	LSC
Fagopyrum esculentum subsp. ancestrale	37	p1	(T)12	12	84646	84657	rpl22	gene	LSC
Fagopyrum esculentum subsp. ancestrale	38	p1	(A)10	10	87730	87739	ycf2	gene	IR
Fagopyrum esculentum subsp. ancestrale	39	p3	(CTT)4	12	90849	90860	ycf2	gene	IR
Fagopyrum esculentum subsp. ancestrale	40	p1	(G)12	12	94311	94322	ycf2-trnL	intergenic	IR
Fagopyrum esculentum subsp. ancestrale	41	p1	(T)12	12	111286	111297	ycf1	gene	IR
Fagopyrum esculentum subsp. ancestrale	42	p1	(A)10	10	112199	112208	ycf1	gene	IR
Fagopyrum esculentum subsp. ancestrale	43	p1	(A)10	10	113348	113357	ycf1	gene	IR
Fagopyrum esculentum subsp. ancestrale	44	p2	(AT)6	12	115330	115341	ycf1-ndhF	intergenic	SSC
Fagopyrum esculentum subsp. ancestrale	45	p1	(A)10	10	118299	118308	ndhF-rpl32	intergenic	SSC
Fagopyrum esculentum subsp. ancestrale	46	p1	(A)10	10	119413	119422	rpl32-trnL	intergenic	SSC
Fagopyrum esculentum subsp. ancestrale	47	p4	(AATA)3	12	121261	121272	ndhD	gene	SSC
Fagopyrum esculentum subsp. ancestrale	48	p2	(AT)6	12	122622	122633	ndhD-psaC	intergenic	SSC
Fagopyrum esculentum subsp. ancestrale	49	p1	(A)10	10	123927	123936	ndhE-ndhG	intergenic	SSC
Fagopyrum esculentum subsp. ancestrale	50	p2	(AT)6	12	124266	124277	ndhG-ndhI	intergenic	SSC
Fagopyrum esculentum subsp. ancestrale	51	p2	(AT)6	12	129142	129153	rps15-ycf1	intergenic	SSC
Fagopyrum esculentum subsp. ancestrale	52	p1	(T)10	10	131126	131135	ycf1	gene	IR
Fagopyrum esculentum subsp. ancestrale	53	p1	(T)10	10	132275	132284	ycf1	gene	IR
Fagopyrum esculentum subsp. ancestrale	54	p1	(A)12	12	133186	133197	ycf1	gene	IR
Fagopyrum esculentum subsp. ancestrale	55	p1	(C)12	12	150161	150172	ycf2-trnL	intergenic	IR
Fagopyrum esculentum subsp. ancestrale	56	p3	(AAG)4	12	153623	153634	ycf2	gene	IR
Fagopyrum esculentum subsp. ancestrale	57	p1	(T)10	10	156744	156753	ycf2	gene	IR

## Sheet: F. tataricum
Supplementary Table S4 The detail of simple sequence repeats in the Fagopyrum chloroplast genomes
ID	SSR nr.	SSR type	SSR	size	start	end	Locus	Location	Region
Fagopyrum tataricum	1	p1	(T)10	10	3283	3292	matK	gene	LSC
Fagopyrum tataricum	2	p1	(T)10	10	7155	7164	trnS-trnG	intergenic	LSC
Fagopyrum tataricum	3	p1	(T)11	11	8046	8056	trnS-trnG	intergenic	LSC
Fagopyrum tataricum	4	p1	(A)13	13	9421	9433	trnR-atpA	intergenic	LSC
Fagopyrum tataricum	5	p4	(GTCT)3	12	10487	10498	atpA	gene	LSC
Fagopyrum tataricum	6	p1	(T)10	10	15407	15416	rps2	gene	LSC
Fagopyrum tataricum	7	p1	(T)11	11	17594	17604	rpoC2	gene	LSC
Fagopyrum tataricum	8	p1	(T)10	10	25300	25309	rpoB	gene	LSC
Fagopyrum tataricum	9	p1	(A)10	10	26421	26430	rpoB-trnC	intergenic	LSC
Fagopyrum tataricum	10	p1	(A)10	10	27150	27159	rpoB-trnC	intergenic	LSC
Fagopyrum tataricum	11	p2	(TA)5	10	29916	29925	psbM-trnD	intergenic	LSC
Fagopyrum tataricum	12	p1	(A)14	14	31413	31426	trnT-psbD	intergenic	LSC
Fagopyrum tataricum	13	p2	(AT)6	12	35535	35546	trnS-psbZ	intergenic	LSC
Fagopyrum tataricum	14	p1	(A)13	13	36453	36465	trnG-trnfM	intergenic	LSC
Fagopyrum tataricum	15	p1	(A)10	10	44153	44162	ycf3 intron	intron	LSC
Fagopyrum tataricum	16	p1	(T)10	10	44969	44978	trnS-rps4	intergenic	LSC
Fagopyrum tataricum	17	p2	(TA)5	10	45296	45305	trnS-rps4	intergenic	LSC
Fagopyrum tataricum	18	p2	(AT)5	10	46424	46433	rps4-trnT	intergenic	LSC
Fagopyrum tataricum	19	p1	(A)10	10	46527	46536	rps4-trnT	intergenic	LSC
Fagopyrum tataricum	20	p1	(T)10	10	49225	49234	trnF-ndhJ	intergenic	LSC
Fagopyrum tataricum	21	p1	(T)11	11	50737	50747	ndhK	gene	LSC
Fagopyrum tataricum	22	p1	(T)14	14	52023	52036	ndhC-trnV	intergenic	LSC
Fagopyrum tataricum	23	p1	(A)10	10	55086	55095	atpB	gene	LSC
Fagopyrum tataricum	24	p1	(T)10	10	55266	55275	atpB-rbcL	intergenic	LSC
Fagopyrum tataricum	25	p2	(TA)6	12	57294	57305	rbcL-accD	intergenic	LSC
Fagopyrum tataricum	26	p1	(T)10	10	61194	61203	ycf4-cemA	intergenic	LSC
Fagopyrum tataricum	27	p4	(AATG)3	12	62181	62192	cemA	gene	LSC
Fagopyrum tataricum	28	p2	(TA)5	10	62462	62471	cemA-petA	intergenic	LSC
Fagopyrum tataricum	29	p2	(TA)6	12	67827	67838	rpl33	gene	LSC
Fagopyrum tataricum	30	p4	(AAAT)3	12	68059	68070	rpl33-rps18	intergenic	LSC
Fagopyrum tataricum	31	p5	(TTTTA)3	15	68653	68667	rps18-rpl20	intergenic	LSC
Fagopyrum tataricum	32	p1	(A)10	10	75718	75727	petB intron	intron	LSC
Fagopyrum tataricum	33	p2	(AT)6	12	77531	77542	petD intron	intron	LSC
Fagopyrum tataricum	34	p1	(T)10	10	78517	78526	rpoA	gene	LSC
Fagopyrum tataricum	35	p1	(T)12	12	84090	84101	rpl22	gene	LSC
Fagopyrum tataricum	36	p1	(T)10	10	86888	86897	rpl2-rpl23	intergenic	IR
Fagopyrum tataricum	37	p1	(A)10	10	87177	87186	ycf2	gene	IR
Fagopyrum tataricum	38	p3	(CTT)4	12	90296	90307	ycf2	gene	IR
Fagopyrum tataricum	39	p1	(A)14	14	112880	112893	ycf1	gene	IR
Fagopyrum tataricum	40	p2	(AT)7	14	114886	114899	ycf1-ndhF	intergenic	SSC
Fagopyrum tataricum	41	p1	(T)10	10	118909	118918	rpl32-trnL	intergenic	SSC
Fagopyrum tataricum	42	p4	(AATA)3	12	120762	120773	ndhD	gene	SSC
Fagopyrum tataricum	43	p2	(AT)5	10	122123	122132	ndhD-psaC	intergenic	SSC
Fagopyrum tataricum	44	p3	(ATA)4	12	122692	122703	psaC-ndhE	intergenic	SSC
Fagopyrum tataricum	45	p2	(AT)7	14	128631	128644	rps15-ycf1	intergenic	SSC
Fagopyrum tataricum	46	p1	(T)14	14	130637	130650	ycf1	gene	IR
Fagopyrum tataricum	47	p3	(AAG)4	12	153223	153234	ycf2	gene	IR
Fagopyrum tataricum	48	p1	(T)10	10	156344	156353	ycf2	gene	IR
Fagopyrum tataricum	49	p1	(A)10	10	156633	156642	rpl2-rpl23	intergenic	IR
