# Supplementary material for: Comparative Analysis of Four Buckwheat Species Based on Morphology and Complete Chloroplast Genome Sequences
Source: Sci Rep. 2017 Jul 26;7:6514. doi: 10.1038/s41598-017-06638-6 (PMC5529468; doi:10.1038/s41598-017-06638-6)
Supplement: Supplementary file 6 — Supplementary Table S5 [file 41598_2017_6638_MOESM6_ESM.xls]

## Sheet: F. dibotrys
Supplementary Table S5 Analysis of repeated sequences in the four Fagopyrum chloroplast genomes
Number	Repeat length of the first part	Starting position of the first part	Match direction	Region	Locus	Location	Repeat length of the second part	Starting position of the second part	Region	Locus	Location	Distance of this repeat	Calculated e-value of this repeat
1	31	7523	F	LSC	psbI-trnS-GCU	intergenic	31	35435	LSC	psbC-trnS-GCU	intergenic	-3	0.000188
2	30	7524	P	LSC	psbI-trnS-GCU	intergenic	30	45318	LSC	trnS-GGA-rps4	intergenic	0	6.19e-09
3	31	9182	F	LSC	trnG-GCC	gene	31	36393	LSC	trnG-UCC-trnfM-CAU	intergenic	-3	0.000188
4	30	35436	P	LSC	psbC-trnS-UGA	intergenic	30	45318	LSC	trnS-GGA-rps4	intergenic	-3	0.000679
5	32	37748	F	LSC	psaB	gene	32	39984	LSC	psaA	gene	-2	1.73e-06
6	30	38596	F	LSC	psaB	gene	30	40820	LSC	psaA	gene	-3	0.000679
7	39	43585	P	LSC	ycf3	intron	39	145168	IR	trnV-GAC-rps12	intergenic	-3	5.83e-09
8	39	43585	F	LSC	ycf3	intron	39	98535	IR	rps12-trnV-GAC	intergenic	-3	5.83e-09
9	39	43585	F	LSC	ycf3	intron	39	125415	SSC	ndhA	intron	-3	5.83e-09
10	43	57248	P	LSC	rbcL-accD	intergenic	43	57248	LSC	rbcL-accD	intergenic	-3	3.07e-11
11	30	74777	P	LSC	psbT-psbN	intergenic	30	74804	LSC	psbT-psbN	intergenic	-3	0.000679
12	30	98737	P	IR	rps12-trnV-GAC	intergenic	30	144952	IR	trnV-GAC-rps12	intergenic	-3	0.000679
13	30	98737	F	IR	rps12-trnV-GAC	intergenic	30	98760	IR	rps12-trnV-GAC	intergenic	-3	0.000679
14	30	98760	P	IR	rps12-trnV-GAC	intergenic	30	144975	IR	trnV-GAC-rps12	intergenic	-3	0.000679
15	34	107515	P	IR	rrn4.5-rrn5	intergenic	34	136161	IR	rrn5-rrn4.5	intergenic	-3	3.91e-06
16	34	107515	F	IR	rrn4.5-rrn5	intergenic	34	107547	IR	rrn4.5-rrn5	intergenic	-3	3.91e-06
17	34	107547	P	IR	rrn4.5-rrn5	intergenic	34	136193	IR	rrn5-rrn4.5	intergenic	-3	3.91e-06
18	30	109059	P	IR	trnN-GUU-ycf1	intergenic	30	109099	IR	trnN-GUU-ycf1	intergenic	-3	0.000679
19	30	109059	F	IR	trnN-GUU-ycf1	intergenic	30	134613	IR	ycf1-trnN-GUU	intergenic	-3	0.000679
20	30	109099	F	IR	trnN-GUU-ycf1	intergenic	30	134653	IR	ycf1-trnN-GUU	intergenic	-3	0.000679
21	42	110772	F	IR	ycf1	gene	42	110814	IR	ycf1	gene	-1	4.65e-14
22	42	110772	P	IR	ycf1	gene	42	132886	IR	ycf1	gene	-1	4.65e-14
23	59	110776	F	IR	ycf1	gene	59	110797	IR	ycf1	gene	-1	3.8e-24
24	59	110776	P	IR	ycf1	gene	59	132886	IR	ycf1	gene	-1	3.8e-24
25	38	110797	F	IR	ycf1	gene	38	110818	IR	ycf1	gene	0	9.45e-14
26	38	110797	P	IR	ycf1	gene	38	132886	IR	ycf1	gene	0	9.45e-14
27	59	110797	P	IR	ycf1	gene	59	132907	IR	ycf1	gene	-1	3.8e-24
28	42	110814	P	IR	ycf1	gene	42	132928	IR	ycf1	gene	-1	4.65e-14
29	38	110818	P	IR	ycf1	gene	38	132907	IR	ycf1	gene	0	9.45e-14
30	53	113986	F	IR	ycf1	gene	53	114010	IR	ycf1	gene	-1	1.4e-20
31	33	113986	F	IR	ycf1	gene	33	114034	IR	ycf1	gene	-2	4.6e-07
32	33	113986	P	IR	ycf1	gene	33	129675	IR	ycf1	gene	-2	4.6e-07
33	53	113986	P	IR	ycf1	gene	53	129679	IR	ycf1	gene	-1	1.4e-20
34	53	114010	P	IR	ycf1	gene	53	129703	IR	ycf1	gene	-1	1.4e-20
35	33	114034	P	IR	ycf1	gene	33	129723	IR	ycf1	gene	-2	4.6e-07
36	33	129675	F	IR	ycf1	gene	33	129723	IR	ycf1	gene	-2	4.6e-07
37	53	129679	F	IR	ycf1	gene	53	129703	IR	ycf1	gene	-1	1.4e-20
38	59	132886	F	IR	ycf1	gene	59	132907	IR	ycf1	gene	-1	3.8e-24
39	42	132886	F	IR	ycf1	gene	42	132928	IR	ycf1	gene	-1	4.65e-14
40	30	134613	P	IR	ycf1-trnN-GUU	intergenic	30	134653	IR	ycf1-trnN-GUU	intergenic	-3	0.000679
41	34	136161	F	IR	rrn5-rrn4.5	intergenic	34	136193	IR	rrn5-rrn4.5	intergenic	-3	3.91e-06
42	30	144953	F	IR	trnV-GAC-rps12	intergenic	30	144976	IR	trnV-GAC-rps12	intergenic	-3	0.000679

## Sheet: F. luojishanense
Supplementary Table S5 Analysis of repeated sequences in the four Fagopyrum chloroplast genomes
Number	repeat length of the first part	starting position of the first part	match direction	Region	Locus	Location	repeat length of the second part	starting position of the second part	Region	Locus	Location	distance of this repeat	calculated e-value of this repeat
1	32	6313	P	LSC	rps16-trnQ-UUG	intergenic	32	6313	LSC	rps16-trnQ-UUG	intergenic	-2	1.73e-06
2	32	7656	F	LSC	psbI-trnS-GCU	intergenic	32	35984	LSC	psbC-trnS-GCU	intergenic	-3	5.18e-05
3	30	7658	P	LSC	psbI-trnS-GCU	intergenic	30	45897	LSC	trnS-GGA	gene	-1	5.57e-07
4	30	8047	F	LSC	trnS-GCU-trnG-GCC	intergenic	30	8079	LSC	trnS-GCU-trnG-GCC	intergenic	-3	0.000678
5	30	8061	F	LSC	trnS-GCU-trnG-GCC	intergenic	30	8122	LSC	trnS-GCU-trnG-GCC	intergenic	-3	0.000678
6	31	8101	R	LSC	trnS-GCU-trnG-GCC	intergenic	31	8101	LSC	trnS-GCU-trnG-GCC	intergenic	-2	6.47e-06
7	31	9633	F	LSC	trnG-GCC-trnR-UCU	intergenic	31	36941	LSC	trnG-UCC-trnfM-CAU	intergenic	-3	0.000188
8	30	13277	P	LSC	atpF-atpH	intergenic	30	13279	LSC	atpF-atpH	intergenic	-1	5.57e-07
9	31	22065	F	LSC	rpoC1	intron	31	82166	LSC	rpl16	intron	-2	6.47e-06
10	30	35893	P	LSC	psbC-trnS-UGA	intergenic	30	35893	LSC	psbC-trnS-UGA	intergenic	-2	2.42e-05
11	32	38281	F	LSC	psaB	gene	32	40517	LSC	psaA	gene	-2	1.73e-06
12	30	38580	F	LSC	psaB	gene	30	40795	LSC	psaA	gene	-3	0.000678
13	31	39129	F	LSC	psaB	gene	31	41353	LSC	psaA	gene	-3	0.000188
14	39	44184	F	LSC	ycf3	intron	39	98633	IR	rps12-trnV-GAC	intergenic	-1	2.76e-12
15	39	44184	P	LSC	ycf3	intron	39	145024	IR	trnV-GAC-rps12	intergenic	-1	2.76e-12
16	39	44184	F	LSC	ycf3	intron	39	125311	SSC	ndhA	intron	-2	1.57e-10
17	41	57318	P	LSC	rbcL-accD	intergenic	41	57318	LSC	rbcL-accD	intergenic	-3	4.25e-10
18	30	74875	P	LSC	psbT-psbN	intergenic	30	74903	LSC	psbT-psbN	intergenic	-3	0.000678
19	42	98631	F	IR	rps12-trnV-GAC	intergenic	42	125309	SSC	ndhA	intron	-1	4.65e-14
20	34	107658	F	IR	rrn4.5-rrn5	intergenic	34	107690	IR	rrn4.5-rrn5	intergenic	-2	1.22e-07
21	34	107658	P	IR	rrn4.5-rrn5	intergenic	34	135972	IR	rrn5-rrn4.5	intergenic	-2	1.22e-07
22	34	107690	P	IR	rrn4.5-rrn5	intergenic	34	136004	IR	rrn5-rrn4.5	intergenic	-2	1.22e-07
23	36	109981	P	IR	ycf1	gene	36	109981	IR	ycf1	gene	-2	8.57e-09
24	36	109981	F	IR	ycf1	gene	36	133679	IR	ycf1	gene	-2	8.57e-09
25	32	110050	F	IR	ycf1	gene	32	110071	IR	ycf1	gene	-3	5.18e-05
26	32	110050	P	IR	ycf1	gene	32	133593	IR	ycf1	gene	-3	5.18e-05
27	32	110071	P	IR	ycf1	gene	32	133614	IR	ycf1	gene	-3	5.18e-05
28	42	125309	P	SSC	ndhA	intron	42	145023	SSC	trnV-GAC-rps12	intergenic	-1	4.65e-14
29	32	133593	F	IR	ycf1	gene	32	133614	IR	ycf1	gene	-3	5.18e-05
30	36	133679	P	IR	ycf1	gene	36	133679	IR	ycf1	gene	-2	8.57e-09
31	34	135972	F	IR	rrn5-rrn4.5	intergenic	34	136004	IR	rrn5-rrn4.5	intergenic	-2	1.22e-07

## Sheet: F. tataricum
Supplementary Table S5 Analysis of repeated sequences in the four Fagopyrum chloroplast genomes
Number	repeat length of the first part	starting position of the first part	match direction	Region	Locus	Location	repeat length of the second part	starting position of the second part	Region	Locus	Location	distance of this repeat	calculated e-value of this repeat
1	31	7513	F	LSC	psbI-trnS-GCU	intergenic	31	35391	LSC	psbC-trnS-UGA	intergenic	-3	0.000188
2	30	7514	P	LSC	psbI-trnS-GCU	intergenic	30	45264	LSC	trnS-GGA-rps4	intergenic	0	6.19e-09
3	31	9175	F	LSC	trnG-UCC-trnR-UCU	intergenic	31	36348	LSC	psaB	gene	-3	0.000188
4	30	35392	P	LSC	psbC-trnS-UGA	intergenic	30	45264	LSC	trnS-GGA-rps4	intergenic	-3	0.000678
5	32	37703	F	LSC	psaB	gene	32	39939	LSC	psaA	gene	-2	1.73e-06
6	30	38551	F	LSC	psaB	gene	30	40775	LSC	psaA	gene	-3	0.000678
7	39	43535	F	LSC	ycf3	intron	39	98511	IR	rps7-trnV-GAC	intergenic	-2	1.57e-10
8	39	43535	P	LSC	ycf3	intron	39	145119	IR	trnV-GAC-rps7	intergenic	-2	1.57e-10
9	39	43535	F	LSC	ycf3	intron	39	125374	SSC	ndhA	intron	-3	5.82e-09
10	30	43547	F	LSC	ycf3	intron	30	98523	IR	rps7-trnV-GAC	intergenic	-3	0.000678
11	30	43547	P	LSC	ycf3	intron	30	145116	IR	trnV-GAC-rps7	intergenic	-3	0.000678
12	43	57185	P	LSC	rbcL-accD	intergenic	43	57185	LSC	rbcL-accD	intergenic	-3	3.07e-11
13	30	74710	P	LSC	psbT-psbN	intergenic	30	74737	LSC	psbT-psbN	intergenic	-3	0.000678
14	30	98713	F	IR	rps7-trnV-GAC	intergenic	30	98736	IR	rps7-trnV-GAC	intergenic	-3	0.000678
15	30	98713	P	IR	rps7-trnV-GAC	intergenic	30	144903	IR	trnV-GAC-rps7	intergenic	-3	0.000678
16	30	98736	P	IR	rps7-trnV-GAC	intergenic	30	144926	IR	trnV-GAC-rps7	intergenic	-3	0.000678
17	34	107491	F	IR	rrn4.5-rrn5	intergenic	34	107523	IR	rrn4.5-rrn5	intergenic	-3	3.91e-06
18	34	107491	P	IR	rrn4.5-rrn5	intergenic	34	136112	IR	rrn5-rrn4.5	intergenic	-3	3.91e-06
19	34	107523	P	IR	rrn4.5-rrn5	intergenic	34	136144	IR	rrn5-rrn4.5	intergenic	-3	3.91e-06
20	30	109035	P	IR	trnN-GUU-ycf1	intergenic	30	109075	IR	trnN-GUU-ycf1	intergenic	-3	0.000678
21	30	109035	F	IR	trnN-GUU-ycf1	intergenic	30	134564	IR	ycf1-trnN-GUU	intergenic	-3	0.000678
22	30	109075	F	IR	trnN-GUU-ycf1	intergenic	30	134604	IR	ycf1-trnN-GUU	intergenic	-3	0.000678
23	42	110748	F	IR	ycf1	gene	42	110790	IR	ycf1	gene	-1	4.65e-14
24	42	110748	P	IR	ycf1	gene	42	132837	IR	ycf1	gene	-1	4.65e-14
25	59	110752	F	IR	ycf1	gene	59	110773	IR	ycf1	gene	-1	3.8e-24
26	59	110752	P	IR	ycf1	gene	59	132837	IR	ycf1	gene	-1	3.8e-24
27	38	110773	F	IR	ycf1	gene	38	110794	IR	ycf1	gene	0	9.44e-14
28	38	110773	P	IR	ycf1	gene	38	132837	IR	ycf1	gene	0	9.44e-14
29	59	110773	P	IR	ycf1	gene	59	132858	IR	ycf1	gene	-1	3.8e-24
30	42	110790	P	IR	ycf1	gene	42	132879	IR	ycf1	gene	-1	4.65e-14
31	38	110794	P	IR	ycf1	gene	38	132858	IR	ycf1	gene	0	9.44e-14
32	33	113968	F	IR	ycf1	gene	33	113992	IR	ycf1	gene	-2	4.59e-07
33	33	113968	P	IR	ycf1	gene	33	129644	IR	ycf1	gene	-2	4.59e-07
34	33	113992	P	IR	ycf1	gene	33	129668	IR	ycf1	gene	-2	4.59e-07
35	33	129644	F	IR	ycf1	gene	33	129668	IR	ycf1	gene	-2	4.59e-07
36	42	132837	F	IR	ycf1	gene	42	132879	IR	ycf1	gene	-1	4.65e-14
37	59	132837	F	IR	ycf1	gene	59	132858	IR	ycf1	gene	-1	3.8e-24
38	30	134564	P	IR	ycf1-trnN-GUU	intergenic	30	134604	IR	ycf1-trnN-GUU	intergenic	-3	0.000678
39	34	136112	F	IR	rrn5-rrn4.5	intergenic	34	136144	IR	rrn5-rrn4.5	intergenic	-3	3.91e-06
40	30	144904	F	IR	trnV-GAC-rps7	intergenic	30	144927	IR	trnV-GAC-rps7	intergenic	-3	0.000678

## Sheet: F. esculentum
Supplementary Table S5 Analysis of repeated sequences in the four Fagopyrum chloroplast genomes
Number	repeat length of the first part	starting position of the first part	match direction	Region	Locus	Location	repeat length of the second part	starting position of the second part	Region	Locus	Location	distance of this repeat	calculated e-value of this repeat
1	31	7523	F	LSC	psbI-trnS-GCU	intergenic	31	35598	LSC	psbC-trnS-UGA	intergenic	-3	0.000189
2	30	7524	P	LSC	psbI-trnS-GCU	intergenic	30	45546	LSC	trnS-GCU-rps4	intergenic	0	6.21e-09
3	40	8179	P	LSC	trnS-GCU-trnG-UCC	intergenic	40	111213	IR	ycf1	gene	-1	7.11e-13
4	40	8179	F	LSC	trnS-GCU-trnG-UCC	intergenic	40	133229	IR	ycf1	gene	-1	7.11e-13
5	31	9322	F	LSC	trnG-UCC-trnR-UCU	intergenic	31	36556	LSC	trnG-UCC-trnM-CAU	intergenic	-3	0.000189
6	31	28980	P	LSC	petN-psbM	intergenic	31	29021	LSC	petN-psbM	intergenic	-2	6.5e-06
7	30	35599	P	LSC	psbC-trnS-UGA	intergenic	30	45546	LSC	trnS-GCU-rps4	intergenic	-3	0.000681
8	32	37903	F	LSC	psaB	gene	32	40139	LSC	psaA	gene	-2	1.73e-06
9	30	38751	F	LSC	psaB	gene	30	40975	LSC	psaA	gene	-3	0.000681
10	39	43795	F	LSC	ycf3	intron	39	98997	IR	rps12-trnV-GAC	intergenic	-3	5.85e-09
11	39	43795	F	LSC	ycf3	intron	39	125809	SSC	ndhA	intron	-3	5.85e-09
12	39	43795	P	LSC	ycf3	intron	39	145446	IR	trnV-GAC-rps12	intergenic	-3	5.85e-09
13	33	46872	R	LSC	rps4-trnT-UGU	intergenic	33	46876	LSC	rps4-trnT-UGU	intergenic	-3	1.43e-05
14	47	57532	P	LSC	rbcL-accD	intergenic	47	57532	LSC	rbcL-accD	intergenic	-1	5.1e-17
15	34	107955	F	IR	rrn4.5-rrn5	intergenic	34	107987	IR	rrn4.5-rrn5	intergenic	-3	3.92e-06
16	34	107955	P	IR	rrn4.5-rrn5	intergenic	34	136461	IR	rrn5-rrn4.5	intergenic	-3	3.92e-06
17	34	107987	P	IR	rrn4.5-rrn5	intergenic	34	136493	IR	rrn5-rrn4.5	intergenic	-3	3.92e-06
18	34	109498	P	IR	trnN-GUU-ycf1	intergenic	34	109542	IR	trnN-GUU-ycf1	intergenic	-3	3.92e-06
19	34	109498	F	IR	trnN-GUU-ycf1	intergenic	34	134906	IR	ycf1-trnN-GUU	intergenic	-3	3.92e-06
20	34	109542	F	IR	trnN-GUU-ycf1	intergenic	34	134950	IR	ycf1-trnN-GUU	intergenic	-3	3.92e-06
21	34	134906	P	IR	ycf1-trnN-GUU	intergenic	34	134950	IR	ycf1-trnN-GUU	intergenic	-3	3.92e-06
22	34	136461	F	IR	rrn5-rrn4.5	intergenic	34	136493	IR	rrn5-rrn4.5	intergenic	-3	3.92e-06
