# Supplementary material for: Comparative Analysis of Four Buckwheat Species Based on Morphology and Complete Chloroplast Genome Sequences
Source: Sci Rep. 2017 Jul 26;7:6514. doi: 10.1038/s41598-017-06638-6 (PMC5529468; doi:10.1038/s41598-017-06638-6)
Supplement: Supplementary file 7 — Supplementary Table S6 [file 41598_2017_6638_MOESM7_ESM.xls]

## Sheet: Sheet1
Supplementary Table S6 Date of the outgroups for the construction of phylogenetic trees
Family	Organism	GenBank
Aizoaceae	Mesembryanthemum crystallinum	KM016695
Amaranthaceae	Beta vulgaris subsp. vulgaris	KR230391
Amaranthaceae	Bienertia sinuspersici	KU726550
Amaranthaceae	Spinacia oleracea	AJ400848
Amaranthaceae	Salicornia brachiata	KJ629115
Amaranthaceae	Salicornia europaea	KJ629116
Amaranthaceae	Salicornia bigelovii	KJ629117
Amaranthaceae	Haloxylon ammodendron	KF534478
Amaranthaceae	Haloxylon persicum	KF534479
Cactaceae	Carnegiea gigantea	KT164771
Caryophyllaceae	Agrostemma githago	KF527884
Caryophyllaceae	Dianthus longicalyx	KM668208
Caryophyllaceae	Colobanthus quitensis	KT737383
Caryophyllaceae	Silene conica	JF715054
Caryophyllaceae	Silene latifolia	JF715055
Caryophyllaceae	Silene noctiflora	JF715056
Caryophyllaceae	Silene vulgaris	JF715057
Caryophyllaceae	Silene conoidea	KF527885
Caryophyllaceae	Silene chalcedonica	KF527886
Caryophyllaceae	Silene paradoxa	KF527887
Polygonaceae	Fagopyrum esculentum subsp. ancestrale	EU254477
Polygonaceae	Fagopyrum tataricum	KM201427
Polygonaceae	Rheum palmatum	KR816224
Polygonaceae	Rumex acetosa	KC817303
