# Supplementary material for: Comparative Analysis of Four Buckwheat Species Based on Morphology and Complete Chloroplast Genome Sequences
Source: Sci Rep. 2017 Jul 26;7:6514. doi: 10.1038/s41598-017-06638-6 (PMC5529468; doi:10.1038/s41598-017-06638-6)
Supplement: Supplementary file 8 — Supplementary Table S7 [file 41598_2017_6638_MOESM8_ESM.xls]

## Sheet: Sheet1
Supplementary Table S7 The primer designed for highly variable regions amplification
ndhA	F	GCAATCTTTCACATTCGGCTAG
	R	TCTTTTTTATTCCACTTTCGTG
ndhF-rpl32	F	TAAGAACTAGAATACCGACAGTA
	R	TTTTCTTATTATTTATGTATTGA
psbE-petL	F	CTTTAGAGTATACCAAATCAGTA
	R	GGAGGTCAATCAACAAAGATTTG
rbcL-accD	F	CTTAAATGGAATTGTAATTAAAC
	R	TTGTCTTAGTGGTAGTCTGCCTT
rpoB-trnC	F	CTGACAATTCCCTACGAGC
	R	GATCATTATCTATCACACACA
trnS-trnG	F	CAGAAACTACTAAAATTCGC
	R	TCCATGGATTCTTTACTCATAC
trnT-psbD	F	TTTGCACGTAGAATCGATTTG
	R	TACGCACACGGAAAGAGCAAT
trnT-trnL	F	CTAACCTCTGAGCTAAGCG
	R	CTTTTTTGGGGATAGAGGG
ycf3-trnS	F	ATCACACCATCTCTGTAATAGG
	R	ATTTCTTGTCGACCTTATTCC
ycf4-cemA	F	GAAATGGAACAAAAAGCTGCTG
	R	GCTTAGAATAACGAAACAGATTATA
